# Supplementary material for: Bis(imidazole-κN 3)bis­(nitrato-κO)zinc(II)
Source: Acta Crystallogr Sect E Struct Rep Online. 2009 Sep 26;65(Pt 10):m1238. doi: 10.1107/S1600536809037672 (PMC2970476; doi:10.1107/S1600536809037672)
Supplement: Supplementary file 1 [file e-65-m1238-sup1.cif]

##############################################################################
###                                                                        ###
###        Electronic paper (Acta Crystallographica Section E)             ###
###                                                                        ###
##############################################################################
#                                                                            #
# This CIF contains the data in a paper accepted for publication in Acta     #
# Crystallographica Section E. It conforms to the requirements of Notes      #
# for Authors for Section E, and has been peer reviewed under the auspices   #
# of the IUCr Commission on Journals.                                        #
#                                                                            #
# Full details of the Crystallographic Information File format               #
# are given in the paper "The Crystallographic Information File (CIF):       #
# a New Standard Archive File for Crystallography" by S. R. Hall, F. H.      #
# Allen and I. D. Brown [Acta Cryst. (1991), A47, 655-685].                  #
#                                                                            #
# The current version of the core CIF dictionary is obtainable from          #
# ftp://ftp.iucr.org/pub/cif_core.dic. The current version number is 2.4.    #
#                                                                            #
# Software is freely available for graphical display of the structure(s) in  #
# this CIF.  For information consult the CIF home page http://www.iucr.org/  #
# cif/home.html                                                              #
#                                                                            #
# This file may be used for bona fide research purposes within the           #
# scientific community so long as proper attribution is given to the journal # 
# article from which it was obtained.                                        #
#                                                                            #
##############################################################################
                                             
data_I
_audit_creation_method     SHELXL97
_chemical_name_systematic
;
Bis(imidazole-\k<i>N</i>^3^)bis(nitrato-\k<i>O</i>)zinc(II)
;
_chemical_name_common     ?
_chemical_formula_moiety     'C6 H8 N6 O6 Zn'
_chemical_formula_sum     'C6 H8 N6 O6 Zn'
_chemical_formula_iupac     '[Zn (N O3)2 (C3 H4 N2)2]'
_chemical_formula_weight     325.55
_chemical_melting_point     ?
_symmetry_cell_setting     triclinic
_symmetry_space_group_name_H-M     'P -1 '
_symmetry_space_group_name_Hall     '-P 1'
loop_
    _symmetry_equiv_pos_as_xyz
    'x, y, z'
    '-x, -y, -z'
_cell_length_a     7.785(6)
_cell_length_b     8.126(2)
_cell_length_c     11.394(2)
_cell_angle_alpha     92.36(2)
_cell_angle_beta     99.67(4)
_cell_angle_gamma     96.32(7)
_cell_volume     704.9(6)
_cell_formula_units_Z     2
_cell_measurement_reflns_used     25
_cell_measurement_theta_min     11
_cell_measurement_theta_max     15
_cell_measurement_temperature     293(2)
_exptl_crystal_description     prism
_exptl_crystal_colour     colourless
_exptl_crystal_size_max     0.1
_exptl_crystal_size_mid     0.1
_exptl_crystal_size_min     0.1
_exptl_crystal_density_diffrn     1.534
_exptl_crystal_density_meas     ?
_exptl_crystal_density_method     'not measured'
_exptl_crystal_F_000     328
_exptl_absorpt_coefficient_mu     1.772
_exptl_absorpt_correction_type     none
_exptl_absorpt_process_details     ?
_exptl_absorpt_correction_T_min     ?
_exptl_absorpt_correction_T_max     ?
_exptl_special_details
;
;
_diffrn_ambient_temperature     293(2)
_diffrn_radiation_type     MoK\a
_diffrn_radiation_wavelength     0.71073
_diffrn_radiation_source     'fine-focus sealed tube'
_diffrn_radiation_monochromator     graphite
_diffrn_measurement_device_type     'Enraf--Nonius CAD-4'
_diffrn_measurement_method     \w
_diffrn_detector_area_resol_mean     ?
_diffrn_reflns_number     3798
_diffrn_reflns_av_R_equivalents     0.0135
_diffrn_reflns_av_sigmaI/netI     0.0235
_diffrn_reflns_theta_min     2.53
_diffrn_reflns_theta_max     26.96
_diffrn_reflns_theta_full     26.96
_diffrn_measured_fraction_theta_max     1.000
_diffrn_measured_fraction_theta_full     1.000
_diffrn_reflns_limit_h_min     -9
_diffrn_reflns_limit_h_max     2
_diffrn_reflns_limit_k_min     -10
_diffrn_reflns_limit_k_max     10
_diffrn_reflns_limit_l_min     -14
_diffrn_reflns_limit_l_max     14
_diffrn_standards_number     none
_diffrn_standards_interval_count     none
_diffrn_standards_interval_time     none
_diffrn_standards_decay_%     0
_refine_special_details
;
Refinement of <i>F</i>^2^ against ALL reflections. The weighted <i>R</i>-factor
<i>wR</i> and goodness of fit <i>S</i> are based on <i>F</i>^2^, conventional
<i>R</i>-factors <i>R</i> are based on <i>F</i>, with <i>F</i> set to zero for
negative <i>F</i>^2^. The threshold expression of <i>F</i>^2^ >
\s(<i>F</i>^2^) is used only for calculating <i>R</i>-factors(gt) <i>etc</i>.
and is not relevant to the choice of reflections for refinement.
<i>R</i>-factors based on <i>F</i>^2^ are statistically about twice as large
as those based on <i>F</i>, and <i>R</i>- factors based on ALL data will be
even larger.
;
_reflns_number_total     3068
_reflns_number_gt     2733
_reflns_threshold_expression     I>2\s(I)
_refine_ls_structure_factor_coef     Fsqd
_refine_ls_matrix_type     full
_refine_ls_R_factor_all     0.0500
_refine_ls_R_factor_gt     0.0435
_refine_ls_wR_factor_gt     0.1219
_refine_ls_wR_factor_ref     0.1271
_refine_ls_goodness_of_fit_ref     1.065
_refine_ls_restrained_S_all     1.065
_refine_ls_number_reflns     3068
_refine_ls_number_parameters     173
_refine_ls_number_restraints     0
_refine_ls_hydrogen_treatment     noref
_refine_ls_weighting_scheme     calc
_refine_ls_weighting_details
       'calc w = 1/[\s^2^(Fo^2^)+(0.0746P)^2^+0.6727P] where P=(Fo^2^+2Fc^2^)/3'
_atom_sites_solution_hydrogens     geom
_atom_sites_solution_primary     direct
_atom_sites_solution_secondary     difmap
_refine_ls_shift/su_max     0.003
_refine_ls_shift/su_mean     0.000
_refine_diff_density_max     0.528
_refine_diff_density_min     -0.639
_refine_ls_extinction_method     'SHELXL97 (Sheldrick, 2008)'
_refine_ls_extinction_coef     0.017(3)
_refine_ls_extinction_expression
                                  'Fc^*^=kFc[1+0.001xFc^2^\l^3^/sin(2\q)]^-1/4^'
loop_
    _atom_type_symbol
    _atom_type_description
    _atom_type_scat_dispersion_real
    _atom_type_scat_dispersion_imag
    _atom_type_scat_source
    'C' 'C' 0.0033 0.0016
                         'International Tables Vol C Tables 4.2.6.8 and 6.1.1.4'
    'H' 'H' 0.0000 0.0000
                         'International Tables Vol C Tables 4.2.6.8 and 6.1.1.4'
    'N' 'N' 0.0061 0.0033
                         'International Tables Vol C Tables 4.2.6.8 and 6.1.1.4'
    'O' 'O' 0.0106 0.0060
                         'International Tables Vol C Tables 4.2.6.8 and 6.1.1.4'
    'Zn' 'Zn' 0.2839 1.4301
                         'International Tables Vol C Tables 4.2.6.8 and 6.1.1.4'
_computing_data_collection     'CAD-4 EXPRESS (Enraf--Nonius, 1994)'
_computing_cell_refinement     'CAD-4 EXPRESS (Enraf--Nonius, 1994)'
_computing_data_reduction     'CAD-4 EXPRESS (Enraf--Nonius, 1994)'
_computing_structure_solution     'SHELXS97 (Sheldrick, 2008)'
_computing_structure_refinement     'SHELXL97 (Sheldrick, 2008)'
_computing_molecular_graphics     'ORTEP-3 for Windows (Farrugia, 1997)'
_computing_publication_material     'SHELXL97 (Sheldrick, 2008)'
loop_
    _atom_site_type_symbol
    _atom_site_label
    _atom_site_fract_x
    _atom_site_fract_y
    _atom_site_fract_z
    _atom_site_U_iso_or_equiv
    _atom_site_adp_type
    _atom_site_calc_flag
    _atom_site_refinement_flags
    _atom_site_occupancy
    _atom_site_disorder_assembly
    _atom_site_disorder_group
    Zn Zn1 0.15424(5) 0.41605(4) 0.23967(3) 0.03654(17) Uani d . 1 . .
    O O1 0.3369(3) 0.3103(3) 0.3456(2) 0.0430(5) Uani d . 1 . .
    O O2 0.3189(6) 0.3208(6) -0.0920(4) 0.0971(13) Uani d . 1 . .
    O O3 0.1851(4) 0.4038(4) 0.4754(2) 0.0547(6) Uani d . 1 . .
    O O4 0.2364(4) 0.4269(3) 0.0859(2) 0.0558(7) Uani d . 1 . .
    O O5 0.4232(7) 0.2470(7) 0.5506(5) 0.1252(18) Uani d . 1 . .
    O O6 0.2253(4) 0.1542(3) 0.0596(2) 0.0574(7) Uani d . 1 . .
    N N1 0.3052(4) 0.3279(4) 0.4537(3) 0.0510(7) Uani d . 1 . .
    N N2 0.2542(4) 0.2947(4) 0.0259(3) 0.0503(7) Uani d . 1 . .
    N N3 -0.0884(3) 0.2952(3) 0.2279(2) 0.0360(5) Uani d . 1 . .
    N N4 -0.3596(4) 0.2487(4) 0.2566(3) 0.0477(7) Uani d . 1 . .
    H H4N -0.4528 0.2558 0.2868 0.057 Uiso calc R 1 . .
    N N5 0.1481(4) 0.6622(3) 0.2647(2) 0.0385(6) Uani d . 1 . .
    N N6 0.1656(4) 0.9234(3) 0.2214(3) 0.0509(7) Uani d . 1 . .
    H H6N 0.1862 1.0114 0.1842 0.061 Uiso calc R 1 . .
    C C1 -0.1781(5) 0.1749(4) 0.1439(3) 0.0440(7) Uani d . 1 . .
    H H1 -0.1308 0.1226 0.0847 0.053 Uiso calc R 1 . .
    C C2 -0.3456(5) 0.1454(5) 0.1615(4) 0.0535(9) Uani d . 1 . .
    H H2 -0.4340 0.0700 0.1178 0.064 Uiso calc R 1 . .
    C C3 -0.2038(4) 0.3359(4) 0.2941(3) 0.0417(7) Uani d . 1 . .
    H H3 -0.1791 0.4147 0.3581 0.050 Uiso calc R 1 . .
    C C4 0.0906(5) 0.7536(4) 0.3524(3) 0.0429(7) Uani d . 1 . .
    H H4 0.0509 0.7110 0.4189 0.051 Uiso calc R 1 . .
    C C5 0.1012(5) 0.9154(4) 0.3262(4) 0.0507(8) Uani d . 1 . .
    H H5 0.0708 1.0031 0.3704 0.061 Uiso calc R 1 . .
    C C6 0.1905(5) 0.7699(4) 0.1878(3) 0.0445(7) Uani d . 1 . .
    H H6 0.2325 0.7422 0.1187 0.053 Uiso calc R 1 . .
loop_
    _atom_site_aniso_label
    _atom_site_aniso_U_11
    _atom_site_aniso_U_22
    _atom_site_aniso_U_33
    _atom_site_aniso_U_12
    _atom_site_aniso_U_13
    _atom_site_aniso_U_23
    Zn1 0.0395(2) 0.0308(2) 0.0420(2) 0.00520(14) 0.01374(15) 0.00335(14)
    O1 0.0397(12) 0.0507(13) 0.0420(12) 0.0110(10) 0.0144(10) 0.0003(10)
    O2 0.124(3) 0.106(3) 0.069(2) 0.009(3) 0.041(2) 0.013(2)
    O3 0.0595(16) 0.0674(17) 0.0446(13) 0.0221(13) 0.0207(12) 0.0009(12)
    O4 0.0794(19) 0.0442(13) 0.0528(15) 0.0118(13) 0.0342(14) 0.0027(11)
    O5 0.130(4) 0.144(5) 0.095(3) 0.039(3) -0.018(3) 0.028(3)
    O6 0.082(2) 0.0396(13) 0.0546(15) -0.0006(13) 0.0282(14) 0.0086(11)
    N1 0.0515(17) 0.0519(17) 0.0489(16) 0.0010(14) 0.0108(13) 0.0008(13)
    N2 0.0495(17) 0.0553(18) 0.0472(16) 0.0039(14) 0.0126(13) 0.0046(13)
    N3 0.0364(13) 0.0365(13) 0.0361(13) 0.0051(10) 0.0094(10) 0.0005(10)
    N4 0.0363(14) 0.0550(17) 0.0559(17) 0.0096(12) 0.0167(13) 0.0031(14)
    N5 0.0459(14) 0.0319(12) 0.0396(13) 0.0048(11) 0.0118(11) 0.0051(10)
    N6 0.063(2) 0.0332(14) 0.0614(19) 0.0060(13) 0.0214(16) 0.0147(13)
    C1 0.0432(17) 0.0485(18) 0.0397(16) 0.0090(14) 0.0062(13) -0.0084(14)
    C2 0.0428(19) 0.052(2) 0.061(2) 0.0028(15) 0.0023(16) -0.0091(17)
    C3 0.0446(17) 0.0444(17) 0.0385(16) 0.0070(14) 0.0141(13) -0.0018(13)
    C4 0.0528(19) 0.0368(16) 0.0407(16) 0.0038(14) 0.0138(14) 0.0030(13)
    C5 0.063(2) 0.0346(16) 0.058(2) 0.0075(15) 0.0181(18) 0.0001(15)
    C6 0.0516(19) 0.0407(17) 0.0453(17) 0.0067(14) 0.0178(15) 0.0090(13)
_geom_special_details
;
All e.s.d.'s (except the e.s.d. in the dihedral angle between two l.s. planes)
are estimated using the full covariance matrix. The cell e.s.d.'s are taken
into account individually in the estimation of e.s.d.'s in distances, angles
and torsion angles; correlations between e.s.d.'s in cell parameters are only
used when they are defined by crystal symmetry. An approximate (isotropic)
treatment of cell e.s.d.'s is used for estimating e.s.d.'s involving l.s.
planes.
;
loop_
    _geom_bond_atom_site_label_1
    _geom_bond_atom_site_label_2
    _geom_bond_site_symmetry_2
    _geom_bond_distance
    _geom_bond_publ_flag
    Zn1 O4 . 1.966(3) y
    Zn1 O1 . 1.999(3) y
    Zn1 N3 . 2.011(3) y
    Zn1 N5 . 2.015(3) y
    O1 N1 . 1.301(4) ?
    O2 N2 . 1.526(5) ?
    O3 N1 . 1.228(4) ?
    O4 N2 . 1.282(4) ?
    O5 N1 . 1.532(5) ?
    O6 N2 . 1.229(4) ?
    N3 C3 . 1.327(4) ?
    N3 C1 . 1.381(4) ?
    N4 C3 . 1.330(5) ?
    N4 C2 . 1.369(5) ?
    N4 H4N . 0.8600 ?
    N5 C6 . 1.320(4) ?
    N5 C4 . 1.383(4) ?
    N6 C6 . 1.334(5) ?
    N6 C5 . 1.372(5) ?
    N6 H6N . 0.8600 ?
    C1 C2 . 1.350(5) ?
    C1 H1 . 0.9300 ?
    C2 H2 . 0.9300 ?
    C3 H3 . 0.9300 ?
    C4 C5 . 1.356(5) ?
    C4 H4 . 0.9300 ?
    C5 H5 . 0.9300 ?
    C6 H6 . 0.9300 ?
loop_
    _geom_angle_atom_site_label_1
    _geom_angle_atom_site_label_2
    _geom_angle_atom_site_label_3
    _geom_angle_site_symmetry_1
    _geom_angle_site_symmetry_3
    _geom_angle
    _geom_angle_publ_flag
    O4 Zn1 O1 . . 104.93(12) y
    O4 Zn1 N3 . . 113.61(12) y
    O1 Zn1 N3 . . 113.00(11) y
    O4 Zn1 N5 . . 95.75(11) y
    O1 Zn1 N5 . . 118.25(12) y
    N3 Zn1 N5 . . 110.03(13) y
    N1 O1 Zn1 . . 107.0(2) ?
    N2 O4 Zn1 . . 121.2(2) ?
    O3 N1 O1 . . 121.1(3) ?
    O3 N1 O5 . . 122.4(4) ?
    O1 N1 O5 . . 116.5(3) ?
    O6 N2 O4 . . 123.7(3) ?
    O6 N2 O2 . . 120.5(3) ?
    O4 N2 O2 . . 115.8(3) ?
    C3 N3 C1 . . 105.9(3) ?
    C3 N3 Zn1 . . 124.1(2) ?
    C1 N3 Zn1 . . 129.5(2) ?
    C3 N4 C2 . . 108.0(3) ?
    C3 N4 H4N . . 126.0 ?
    C2 N4 H4N . . 126.0 ?
    C6 N5 C4 . . 105.5(3) ?
    C6 N5 Zn1 . . 123.2(2) ?
    C4 N5 Zn1 . . 131.1(2) ?
    C6 N6 C5 . . 107.5(3) ?
    C6 N6 H6N . . 126.2 ?
    C5 N6 H6N . . 126.2 ?
    C2 C1 N3 . . 109.0(3) ?
    C2 C1 H1 . . 125.5 ?
    N3 C1 H1 . . 125.5 ?
    C1 C2 N4 . . 106.4(3) ?
    C1 C2 H2 . . 126.8 ?
    N4 C2 H2 . . 126.8 ?
    N3 C3 N4 . . 110.7(3) ?
    N3 C3 H3 . . 124.6 ?
    N4 C3 H3 . . 124.6 ?
    C5 C4 N5 . . 109.2(3) ?
    C5 C4 H4 . . 125.4 ?
    N5 C4 H4 . . 125.4 ?
    C4 C5 N6 . . 106.2(3) ?
    C4 C5 H5 . . 126.9 ?
    N6 C5 H5 . . 126.9 ?
    N5 C6 N6 . . 111.5(3) ?
    N5 C6 H6 . . 124.2 ?
    N6 C6 H6 . . 124.2 ?
loop_
    _geom_hbond_atom_site_label_D
    _geom_hbond_atom_site_label_H
    _geom_hbond_atom_site_label_A
    _geom_hbond_site_symmetry_A
    _geom_hbond_distance_DH
    _geom_hbond_distance_HA
    _geom_hbond_distance_DA
    _geom_hbond_angle_DHA
    N4 H4N O1 1_455 0.86 1.96 2.808(4) 170
    N6 H6N O6 1_565 0.86 1.91 2.741(4) 161
data_global
_journal_date_recd_electronic     2009-09-10
_journal_date_accepted     2009-09-17
_journal_name_full     'Acta Crystallographica, Section E'
_journal_year     2009
_journal_volume     65
_journal_issue     10
_journal_page_first     m1238
_journal_page_last     m1238
_journal_paper_category     QM
_journal_coeditor_code     FJ2244
_publ_contact_author_name     'Mohamed Gaye'
_publ_contact_author_address
;
Departement de Chimie
Faculte des Sciences et Techniques
Universite Cheikh Anta Diop
Dakar Senegal
;
_publ_contact_author_email     mlgayeastou@yahoo.fr
_publ_contact_author_fax     '002218246318'
_publ_contact_author_phone     '002218247804'
_publ_section_title
;
Bis(imidazole-\k<i>N</i>^3^)bis(nitrato-\k<i>O</i>)zinc(II)
;
loop_
    _publ_author_name
    _publ_author_address
    'Sy, Adama'
;
D\'epartement de Chimie
Facult\'e des Sciences et Techniques
Universit\'e Cheikh Anta Diop
Dakar, Senegal
;
    'Barry, Aliou Hamady'
;
D\'epartement de Chimie
Facult\'e des Sciences
Universit\'e de Nouakchott
Nouakchott, Mauritania
;
    'Ben Amor, Fatma'
;
Campus Universitaire
D\'epartement de Chimie
Facult\'e des Sciences
Universit\'e de Tunis
1060 Tunis, Tunisia
;
    'Driss, Ahmed'
;
Campus Universitaire
D\'epartement de Chimie
Facult\'e des Sciences
Universit\'e de Tunis
1060 Tunis, Tunisia
;
    'Gaye, Mohamed'
;
D\'epartement de Chimie
Facult\'e des Sciences et Techniques
Universit\'e Cheikh Anta Diop
Dakar, Senegal
;
    'Sall, Abdou Salam'
;
D\'epartement de Chimie
Facult\'e des Sciences et Techniques
Universit\'e Cheikh Anta Diop
Dakar, Senegal
;
