# Supplementary material for: Bis(imidazole-κN 3)bis­(nitrato-κO)zinc(II)
Source: Acta Crystallogr Sect E Struct Rep Online. 2009 Sep 26;65(Pt 10):m1238. doi: 10.1107/S1600536809037672 (PMC2970476; doi:10.1107/S1600536809037672)
Supplement: Supplementary file 2 [file e-65-m1238-Isup2.hkl]

#
# h,k,l, Fc-squared, Fo-squared, sigma(Fo-squared) and status flag
#
data_I
_shelx_title '  dakas94 in P -1'
_shelx_refln_list_code          4
_shelx_F_calc_maximum      115.30
_exptl_crystal_F_000       328.00
_reflns_d_resolution_high  0.7839
 
loop_
 _symmetry_equiv_pos_as_xyz
 'x, y, z'
 '-x, -y, -z'
 
_cell_length_a     7.7850
_cell_length_b     8.1260
_cell_length_c    11.3940
_cell_angle_alpha  92.360
_cell_angle_beta   99.670
_cell_angle_gamma  96.320
 
_shelx_F_squared_multiplier     1.000
 
loop_
 _refln_index_h
 _refln_index_k
 _refln_index_l
 _refln_F_squared_calc
 _refln_F_squared_meas
 _refln_F_squared_sigma
 _refln_observed_status
   1   0   0     2956.57     2733.69      6.98 o
   2   0   0     9406.58     8668.16     99.49 o
   3   0   0     3433.93     3729.71     20.18 o
   4   0   0     1747.21     1840.40     16.31 o
   5   0   0       47.88       54.23      3.44 o
   6   0   0      691.28      683.54     12.86 o
   7   0   0       39.20       54.25      3.71 o
   8   0   0        5.03        7.75      2.96 o
   9   0   0       21.78       28.87      2.16 o
  -9   1   0       95.21       84.30      5.68 o
  -8   1   0       71.13       82.16      6.16 o
  -7   1   0       69.39       69.84      5.13 o
  -6   1   0      734.46      678.23     12.70 o
  -5   1   0       32.38       43.00      3.16 o
  -4   1   0       91.40       75.64      3.43 o
  -3   1   0        9.71       17.91      1.42 o
  -2   1   0       10.00       10.63      0.81 o
  -1   1   0       13.34        1.32      0.50 o
   0   1   0     4405.53     4056.65     67.34 o
   1   1   0     2013.65     1773.03     45.81 o
   2   1   0     4342.56     3770.94     17.63 o
   3   1   0     3390.24     3355.89     19.98 o
   4   1   0      391.22      388.25      7.79 o
   5   1   0        0.80       -0.37      1.74 o
   6   1   0       54.85       52.69      4.15 o
   7   1   0      247.80      245.48      8.90 o
   8   1   0       73.64       73.51      4.89 o
   9   1   0        1.41        0.39      3.48 o
  -9   2   0       89.57       85.05      5.61 o
  -8   2   0       63.82       58.30      4.32 o
  -7   2   0        0.00        0.80      2.22 o
  -6   2   0      307.17      305.55      8.63 o
  -5   2   0     1563.62     1436.43     16.71 o
  -4   2   0      119.19      164.94      5.10 o
  -3   2   0     1293.01     1247.51     12.29 o
  -2   2   0      317.12      466.41      6.50 o
  -1   2   0     3244.17     2627.33     32.80 o
   0   2   0     2905.59     2449.17      9.05 o
   1   2   0    11220.03    10091.37     80.37 o
   2   2   0      715.23      665.55      8.22 o
   3   2   0      910.79      770.29     10.22 o
   4   2   0      209.44      183.25      5.85 o
   5   2   0      586.52      566.10     11.21 o
   6   2   0        0.92       -0.24      2.03 o
   7   2   0      456.85      451.49     12.23 o
   8   2   0      103.22      116.81      7.38 o
   9   2   0        0.04       -3.55      3.55 o
  -9   3   0       22.20       27.75      2.27 o
  -8   3   0       59.02       47.58      3.82 o
  -7   3   0       78.48       88.86      5.33 o
  -6   3   0        1.26        0.70      2.10 o
  -5   3   0     1172.44     1029.92     14.70 o
  -4   3   0      944.13      937.49     12.60 o
  -3   3   0      119.75       78.76      3.59 o
  -2   3   0     2157.63     2136.46     15.79 o
  -1   3   0     2589.10     2844.45     12.08 o
   0   3   0     1041.24      800.49      6.57 o
   1   3   0     1943.88     1988.55     40.55 o
   2   3   0     3145.36     2535.06     18.34 o
   3   3   0       17.71        5.24      1.75 o
   4   3   0      275.24      260.81      7.40 o
   5   3   0      122.11      118.98      5.76 o
   6   3   0       12.04       14.18      1.42 o
   7   3   0       12.89       10.08      3.39 o
   8   3   0       59.62       66.43      4.97 o
  -9   4   0        0.09        0.40      3.30 o
  -8   4   0       68.60       66.01      4.90 o
  -7   4   0      103.85       92.92      5.79 o
  -6   4   0       86.36       86.73      5.31 o
  -5   4   0      106.43      104.71      5.18 o
  -4   4   0     1584.43     1397.76     16.55 o
  -3   4   0      202.25      240.37      6.65 o
  -2   4   0     1654.57     1560.24     15.22 o
  -1   4   0     2706.53     2878.06     40.52 o
   0   4   0      701.76      801.25     21.87 o
   1   4   0      219.62      325.73      4.90 o
   2   4   0     5927.13     5442.22     30.51 o
   3   4   0     1036.72     1017.71     14.28 o
   4   4   0      328.85      322.90      8.71 o
   5   4   0      274.04      240.15      8.48 o
   6   4   0      241.18      238.90      8.97 o
   7   4   0       30.22       34.21      3.28 o
   8   4   0       46.58       46.38      4.06 o
  -9   5   0       14.56       18.03      1.89 o
  -8   5   0       45.08       58.64      4.01 o
  -7   5   0      198.48      177.55      8.40 o
  -6   5   0      125.23      125.21      6.67 o
  -5   5   0       27.82       26.43      1.89 o
  -4   5   0      704.29      655.38     12.22 o
  -3   5   0     1208.24     1161.88     15.42 o
  -2   5   0       27.91       16.13      1.26 o
  -1   5   0      522.37      545.10      6.97 o
   0   5   0      178.38      193.30      4.28 o
   1   5   0       78.60       76.87      2.84 o
   2   5   0      505.41      514.43     10.45 o
   3   5   0      839.90      844.19     14.31 o
   4   5   0       15.63       15.80      1.46 o
   5   5   0      320.61      323.37      9.99 o
   6   5   0      175.67      161.14      8.13 o
   7   5   0       19.01       20.42      1.94 o
  -8   6   0        6.96        7.92      3.80 o
  -7   6   0       91.52      104.38      6.88 o
  -6   6   0       87.84       68.85      5.42 o
  -5   6   0       21.83       33.84      2.66 o
  -4   6   0      395.13      406.66     10.50 o
  -3   6   0     1440.11     1378.12     18.53 o
  -2   6   0       42.06       53.20      3.97 o
  -1   6   0      774.72      720.28     10.85 o
   0   6   0      731.90      755.98      9.25 o
   1   6   0      101.69       99.31      3.69 o
   2   6   0        0.38        2.54      2.18 o
   3   6   0      249.95      256.10      8.64 o
   4   6   0      141.76      145.07      7.58 o
   5   6   0        1.85        0.64      2.75 o
   6   6   0       30.11       33.51      3.10 o
   7   6   0       27.51       32.98      2.49 o
  -7   7   0        0.51       -1.51      3.75 o
  -6   7   0       67.84       58.89      4.20 o
  -5   7   0       64.79       56.16      3.89 o
  -4   7   0       78.19       91.17      5.68 o
  -3   7   0      151.49      163.12      7.19 o
  -2   7   0      773.34      781.15     14.87 o
  -1   7   0        9.47       10.73      0.87 o
   0   7   0      495.53      518.70      8.97 o
   1   7   0      120.46      115.17      4.32 o
   2   7   0       28.30       29.08      1.88 o
   3   7   0       44.79       36.22      3.18 o
   4   7   0      225.97      243.40      9.58 o
   5   7   0       25.77       24.88      2.11 o
   6   7   0        5.36       10.01      1.56 o
  -7   8   0        0.30        1.67      3.18 o
  -6   8   0       57.65       59.08      5.00 o
  -5   8   0      110.84       77.20      5.20 o
  -4   8   0      126.59      127.57      7.26 o
  -3   8   0       64.19       59.25      4.27 o
  -2   8   0      842.71      884.07     17.05 o
  -1   8   0      209.12      203.40      6.12 o
   0   8   0      200.15      208.43      6.34 o
   1   8   0      605.82      618.12     10.45 o
   2   8   0      130.93      122.68      9.10 o
   3   8   0       53.52       51.69      3.72 o
   4   8   0      188.97      191.48      9.57 o
   5   8   0       50.91       55.81      5.16 o
  -5   9   0      110.05      106.16      7.81 o
  -4   9   0       32.91       27.08      2.13 o
  -3   9   0        0.06        4.37      2.96 o
  -2   9   0       68.49       79.73      6.35 o
  -1   9   0      197.42      231.45      6.97 o
   0   9   0        1.33        3.70      2.22 o
   1   9   0      141.92      158.76     11.47 o
   2   9   0       27.37       25.66      2.01 o
   3   9   0        1.18       -3.91      3.91 o
  -3  10   0        4.55        4.20      3.80 o
  -2  10   0       52.29       46.38      3.04 o
  -1  10   0      146.95      174.28      6.76 o
   0  10   0       11.58       15.18      6.51 o
   1  10   0       23.27       32.11      3.17 o
  -1 -10   1       67.46       69.24      3.91 o
   0 -10   1       73.71       83.04      4.29 o
   1 -10   1        0.69       -0.02      2.10 o
   2 -10   1        7.15        8.64      3.56 o
   3 -10   1       51.15       57.90      4.98 o
  -3  -9   1      100.63       91.69      6.80 o
  -2  -9   1       39.75       34.96      1.94 o
  -1  -9   1       36.57       35.73      1.90 o
   0  -9   1      243.93      239.89      7.12 o
   1  -9   1      111.73      123.87      5.22 o
   2  -9   1       17.58       18.22      1.94 o
   3  -9   1      101.81      115.75      7.33 o
   4  -9   1       43.40       49.76      4.30 o
   5  -9   1        0.96        3.99      2.88 o
  -5  -8   1       23.09       20.30      2.15 o
  -4  -8   1       45.62       43.73      3.54 o
  -3  -8   1       85.89       95.35      6.55 o
  -2  -8   1       69.15       72.62      3.55 o
  -1  -8   1        0.98       -1.02      3.85 o
   0  -8   1      471.28      441.44     12.25 o
   1  -8   1      534.62      553.26      9.63 o
   2  -8   1       16.80       18.36      1.68 o
   3  -8   1      273.94      285.90     10.00 o
   4  -8   1      300.44      305.88     10.96 o
   5  -8   1       52.28       57.33      4.32 o
   6  -8   1       56.88       57.68      4.85 o
  -6  -7   1       99.43       92.49      6.27 o
  -5  -7   1       85.39       89.47      6.68 o
  -4  -7   1        7.76        6.42      3.37 o
  -3  -7   1       36.71       31.59      2.50 o
  -2  -7   1       19.68       29.58      2.26 o
  -1  -7   1       81.17       79.89      3.57 o
   0  -7   1       18.80       16.06      0.99 o
   1  -7   1      141.11      137.67      4.49 o
   2  -7   1      152.08      168.75      7.15 o
   3  -7   1       40.46       39.54      3.14 o
   4  -7   1      205.92      211.44      8.44 o
   5  -7   1       64.88       63.75      4.49 o
   6  -7   1       17.63       20.96      1.94 o
   7  -7   1      104.99      113.16      7.41 o
  -7  -6   1       25.25       22.94      2.35 o
  -6  -6   1        8.77       11.91      1.63 o
  -5  -6   1      291.44      299.15     10.75 o
  -4  -6   1      142.94      142.52      7.03 o
  -3  -6   1      131.40      121.95      6.05 o
  -2  -6   1      598.84      590.61     12.29 o
  -1  -6   1      461.38      492.61      7.57 o
   0  -6   1       48.28       39.53      3.89 o
   1  -6   1      482.80      534.15     11.97 o
   2  -6   1     1308.02     1238.65     16.72 o
   3  -6   1       27.05       32.14      2.84 o
   4  -6   1      148.88      161.45      6.89 o
   5  -6   1      200.81      209.34      8.39 o
   6  -6   1       49.39       47.65      3.37 o
   7  -6   1       53.11       73.50      5.82 o
   8  -6   1       40.15       35.95      2.39 o
  -8  -5   1       50.03       49.96      3.64 o
  -7  -5   1       77.58       73.45      5.29 o
  -6  -5   1       29.76       26.40      1.89 o
  -5  -5   1       85.80       94.23      5.59 o
  -4  -5   1      740.68      737.51     14.02 o
  -3  -5   1       20.38       19.03      1.56 o
  -2  -5   1      550.86      545.26     10.56 o
  -1  -5   1      494.57      471.29      6.59 o
   0  -5   1       62.87       78.10      2.79 o
   1  -5   1      240.57      241.91      4.69 o
   2  -5   1      743.94      715.00     11.58 o
   3  -5   1      105.01       86.96      4.62 o
   4  -5   1       89.01       73.29      4.45 o
   5  -5   1       48.09       46.11      3.45 o
   6  -5   1      114.97      104.59      6.49 o
   7  -5   1       20.65       19.18      1.82 o
   8  -5   1       14.26       20.69      1.90 o
  -8  -4   1       68.27       71.08      5.12 o
  -7  -4   1      142.25      136.85      7.99 o
  -6  -4   1       90.88       80.95      5.40 o
  -5  -4   1       51.33       53.49      3.57 o
  -4  -4   1      890.83      824.49     13.87 o
  -3  -4   1      543.49      510.81     10.07 o
  -2  -4   1       24.02       23.04      1.66 o
  -1  -4   1     1338.66     1319.11     17.61 o
   0  -4   1     2582.23     2453.34     17.57 o
   1  -4   1       21.72       45.16      3.61 o
   2  -4   1     1074.62     1144.04     13.10 o
   3  -4   1     2310.25     2199.18     19.69 o
   4  -4   1       84.15       94.45      4.59 o
   5  -4   1      376.17      357.79      9.40 o
   6  -4   1      364.68      368.03     10.31 o
   7  -4   1      157.61      180.22      8.19 o
   8  -4   1       11.63        7.44      4.20 o
   9  -4   1      107.74      118.49      7.92 o
  -9  -3   1       15.14       14.55      1.84 o
  -8  -3   1       17.85       15.75      1.68 o
  -7  -3   1      302.98      274.03     10.09 o
  -6  -3   1       53.84       52.38      3.52 o
  -5  -3   1       42.29       63.96      3.96 o
  -4  -3   1       57.92       47.85      3.22 o
  -3  -3   1     1024.34      954.53     12.38 o
  -2  -3   1       66.90       68.36      3.12 o
  -1  -3   1      564.62      554.19      5.49 o
   0  -3   1      233.60      171.86      4.21 o
   1  -3   1      324.25      344.35      4.26 o
   2  -3   1       46.09       20.25      1.54 o
   3  -3   1     1536.02     1622.03     15.44 o
   4  -3   1      215.72      207.21      6.20 o
   5  -3   1      338.03      308.29      8.21 o
   6  -3   1      124.77      120.55      6.01 o
   7  -3   1      121.31      124.53      6.61 o
   8  -3   1        0.07        3.39      2.96 o
   9  -3   1       85.93      104.14      7.44 o
  -9  -2   1       91.41      101.03      7.80 o
  -8  -2   1       27.36       26.58      2.29 o
  -7  -2   1       48.00       45.52      3.39 o
  -6  -2   1      194.13      226.08      8.02 o
  -5  -2   1      338.41      317.68      8.37 o
  -4  -2   1        1.71        3.63      1.68 o
  -3  -2   1     2868.49     2813.37     19.52 o
  -2  -2   1     2243.68     2035.97     14.37 o
  -1  -2   1      153.50      170.31      2.59 o
   0  -2   1     3278.18     3104.50     15.75 o
   1  -2   1     6867.46     5830.40     87.96 o
   2  -2   1      264.17      210.03      4.56 o
   3  -2   1      943.86      893.12     10.61 o
   4  -2   1      774.70      773.01     11.02 o
   5  -2   1       87.05       95.29      4.58 o
   6  -2   1      114.29      111.06      5.57 o
   7  -2   1       73.94       75.46      5.16 o
   8  -2   1       31.08       36.33      3.10 o
   9  -2   1        0.09        3.49      2.60 o
  -9  -1   1       90.82      117.51      7.48 o
  -8  -1   1      166.26      154.37      7.67 o
  -7  -1   1        7.88        8.37      2.97 o
  -6  -1   1      681.50      642.44     12.57 o
  -5  -1   1      556.37      521.57     10.18 o
  -4  -1   1        3.23        3.79      0.70 o
  -3  -1   1       16.58       14.92      1.17 o
  -2  -1   1     4539.71     4187.60     18.52 o
  -1  -1   1     1972.52     1796.88     12.71 o
   0  -1   1     4508.25     4416.40     52.88 o
   1  -1   1     1149.92     1308.45     29.80 o
   2  -1   1       45.71       34.56      1.95 o
   3  -1   1      288.13      214.98      5.04 o
   4  -1   1      901.22      968.99     12.11 o
   5  -1   1       75.98       70.16      3.80 o
   6  -1   1       86.09       74.77      4.41 o
   7  -1   1        2.57       -0.81      2.77 o
   8  -1   1       57.16       56.56      4.48 o
   9  -1   1       52.95       52.10      4.30 o
  -9   0   1       28.59       32.44      3.04 o
  -8   0   1      384.85      360.62     11.84 o
  -7   0   1       75.65       60.55      3.89 o
  -6   0   1      389.77      342.63      9.07 o
  -5   0   1      639.36      642.95     11.00 o
  -4   0   1      203.01      201.06      5.40 o
  -3   0   1       43.73       44.02      2.34 o
  -2   0   1     2526.83     2787.12     13.92 o
  -1   0   1     5484.08     6041.48     43.44 o
   1   0   1     3689.18     4344.18     96.82 o
   2   0   1    13293.46    14581.50    138.43 o
   3   0   1       38.67       50.51      2.61 o
   4   0   1     1778.02     1889.90     16.94 o
   5   0   1     1078.64     1068.77     14.49 o
   6   0   1      133.30      145.93      6.47 o
   7   0   1       73.75       71.09      5.07 o
   8   0   1      111.77      106.26      7.09 o
   9   0   1       40.04       41.73      3.87 o
  -9   1   1       13.59        9.67      3.80 o
  -8   1   1      250.34      264.47     10.06 o
  -7   1   1      290.17      283.80      9.18 o
  -6   1   1        8.58        4.27      2.18 o
  -5   1   1     1715.20     1680.44     17.54 o
  -4   1   1     1247.10     1108.63     12.49 o
  -3   1   1      603.90      616.57      8.09 o
  -2   1   1      102.16       69.17      2.41 o
  -1   1   1      985.78      990.41      4.88 o
   0   1   1     1488.94     1441.67     10.51 o
   1   1   1     1312.53     1362.50      6.27 o
   2   1   1      392.25      398.59      5.89 o
   3   1   1      178.10      120.89      4.01 o
   4   1   1       82.50       55.75      3.18 o
   5   1   1     1036.50     1059.11     14.95 o
   6   1   1      189.90      175.85      7.01 o
   7   1   1      166.66      150.84      7.39 o
   8   1   1       51.75       48.53      3.88 o
   9   1   1       25.04       28.94      2.75 o
  -9   2   1        7.06        9.74      3.59 o
  -8   2   1        4.62        7.32      2.80 o
  -7   2   1      217.76      197.74      7.99 o
  -6   2   1      161.62      156.09      6.16 o
  -5   2   1      270.85      234.82      6.91 o
  -4   2   1     1494.99     1352.08     14.29 o
  -3   2   1      390.81      350.91      6.55 o
  -2   2   1      322.00      281.06      5.07 o
  -1   2   1     3219.36     3097.22     12.87 o
   0   2   1     4137.95     3887.59     28.40 o
   1   2   1       38.76       42.72      2.26 o
   2   2   1      617.09      746.01      8.99 o
   3   2   1     1608.74     1452.27     14.40 o
   4   2   1      213.60      211.91      6.34 o
   5   2   1      119.84      127.03      5.69 o
   6   2   1      187.76      171.06      7.18 o
   7   2   1       33.67       40.26      2.51 o
   8   2   1       12.60       14.80      1.82 o
   9   2   1       14.02       17.66      1.89 o
  -9   3   1       90.90       89.65      5.85 o
  -8   3   1       29.76       30.94      2.73 o
  -7   3   1       92.48       94.37      5.76 o
  -6   3   1      664.65      576.74     12.09 o
  -5   3   1      510.38      503.42     10.47 o
  -4   3   1      143.16      149.95      5.12 o
  -3   3   1     2499.92     2142.28     17.48 o
  -2   3   1      502.88      557.40      8.07 o
  -1   3   1      178.54      139.19      5.37 o
   0   3   1     3668.95     3612.53     39.94 o
   1   3   1     1271.62     1357.60      8.82 o
   2   3   1     1425.87     1472.94     14.19 o
   3   3   1     1105.73     1115.19     13.79 o
   4   3   1      163.45      131.84      5.72 o
   5   3   1        1.31        2.51      1.93 o
   6   3   1      214.96      195.75      7.97 o
   7   3   1      160.72      147.43      7.88 o
   8   3   1        0.20        2.27      2.77 o
  -9   4   1      203.81      187.83      9.73 o
  -8   4   1       18.34       19.84      1.81 o
  -7   4   1      228.43      213.13      8.53 o
  -6   4   1      785.00      711.46     14.18 o
  -5   4   1      437.87      398.84      9.76 o
  -4   4   1      166.11      168.24      5.82 o
  -3   4   1     2486.37     2403.43     20.26 o
  -2   4   1     1127.85      985.03     12.11 o
  -1   4   1       61.09       34.04      1.74 o
   0   4   1     1220.97     1175.93     14.57 o
   1   4   1     2173.08     2160.23     33.32 o
   2   4   1       52.86       48.95      3.37 o
   3   4   1      803.44      783.52     12.71 o
   4   4   1      385.17      379.67      9.65 o
   5   4   1       36.94       40.64      3.09 o
   6   4   1       61.88       67.00      5.30 o
   7   4   1      169.99      158.14      8.47 o
   8   4   1       32.25       38.34      2.77 o
  -9   5   1       57.80       59.39      4.32 o
  -8   5   1        6.05        3.65      1.45 o
  -7   5   1       23.13       19.44      2.10 o
  -6   5   1      128.70      120.49      6.37 o
  -5   5   1      240.72      207.41      7.52 o
  -4   5   1        0.34        0.63      2.03 o
  -3   5   1      266.94      268.91      7.51 o
  -2   5   1      795.31      683.45     11.34 o
  -1   5   1      368.71      342.59      5.62 o
   0   5   1       13.64        7.62      0.61 o
   1   5   1      642.10      601.21      7.56 o
   2   5   1      537.92      547.72     10.97 o
   3   5   1        5.07        5.39      2.40 o
   4   5   1      135.24      123.81      6.26 o
   5   5   1      106.76      115.05      6.77 o
   6   5   1        6.12        1.99      3.45 o
   7   5   1       65.07       61.95      4.40 o
  -8   6   1      104.21      103.35      8.10 o
  -7   6   1       89.95       88.93      6.40 o
  -6   6   1        5.18        7.27      2.87 o
  -5   6   1      136.28      136.88      6.49 o
  -4   6   1      343.52      314.84      9.39 o
  -3   6   1        0.09       -1.14      1.96 o
  -2   6   1     1561.70     1541.43     18.78 o
  -1   6   1      903.35      897.26     13.03 o
   0   6   1      166.70      167.90      5.41 o
   1   6   1     1170.09     1124.17     11.53 o
   2   6   1     1012.25     1013.50     15.98 o
   3   6   1        2.36        5.55      2.46 o
   4   6   1      336.48      312.43     10.37 o
   5   6   1       87.50       86.75      6.17 o
   6   6   1       17.24       18.51      1.87 o
   7   6   1        0.12       -3.22      3.22 o
  -8   7   1      139.13      136.41      9.59 o
  -7   7   1      102.19       93.29      7.28 o
  -6   7   1        9.59       13.23      1.56 o
  -5   7   1       35.15       35.15      2.28 o
  -4   7   1      390.15      374.83     11.02 o
  -3   7   1      202.70      171.64      7.56 o
  -2   7   1        7.15        6.90      1.13 o
  -1   7   1      221.69      227.86      5.80 o
   0   7   1      153.85      147.09      4.77 o
   1   7   1       39.15       49.21      2.55 o
   2   7   1      217.07      212.43      8.23 o
   3   7   1        5.74        5.12      2.94 o
   4   7   1       50.64       46.83      4.24 o
   5   7   1       26.95       20.86      1.97 o
   6   7   1       13.41       15.73      1.91 o
  -7   8   1      107.03      113.51      8.43 o
  -6   8   1       30.00       29.68      2.27 o
  -5   8   1       95.96       98.10      6.76 o
  -4   8   1      228.38      249.11      9.81 o
  -3   8   1      235.16      221.26      9.30 o
  -2   8   1       22.54       20.25      1.75 o
  -1   8   1      433.55      427.34     10.11 o
   0   8   1      652.77      666.61     10.71 o
   1   8   1       62.25       54.04      2.91 o
   2   8   1       78.46       96.41      4.41 o
   3   8   1      346.57      353.42     12.26 o
   4   8   1       43.83       34.84      2.63 o
   5   8   1       56.73       54.26      4.03 o
  -5   9   1        1.15       -3.41      3.41 o
  -4   9   1       41.27       45.69      3.14 o
  -3   9   1      106.57      104.02      7.25 o
  -2   9   1        2.07        3.92      2.60 o
  -1   9   1      102.11       92.25      4.61 o
   0   9   1      105.48      115.75     10.37 o
   1   9   1       37.10       47.05      3.00 o
   2   9   1       11.39       15.65      2.14 o
   3   9   1      117.17      126.52      7.79 o
  -3  10   1       42.79       50.32      3.94 o
  -2  10   1       54.17       55.42      4.85 o
  -1  10   1        0.79        1.46      2.29 o
   0  10   1       88.10       77.83      4.01 o
   1  10   1       52.06       57.97      2.99 o
  -1 -10   2        4.23        1.53      2.29 o
   0 -10   2       22.92       25.63      1.50 o
   1 -10   2       70.84       58.63      3.39 o
   2 -10   2       59.29       68.71      4.96 o
   3 -10   2        0.77        2.56      3.61 o
  -3  -9   2        7.29        6.69      3.45 o
  -2  -9   2       16.10       15.84      1.74 o
  -1  -9   2      119.04      128.27      5.51 o
   0  -9   2        5.94        3.70      3.02 o
   1  -9   2       29.88       26.27      2.28 o
   2  -9   2       78.71       66.56      5.12 o
   3  -9   2       89.28      103.53      7.35 o
   4  -9   2       28.92       37.72      2.51 o
   5  -9   2      163.37      163.83      9.49 o
  -5  -8   2       81.26       79.96      5.64 o
  -4  -8   2      130.37      131.31      8.30 o
  -3  -8   2       52.17       53.82      4.22 o
  -2  -8   2       24.29       26.65      2.14 o
  -1  -8   2      391.84      428.95     16.15 o
   0  -8   2      219.67      217.91     12.26 o
   1  -8   2       24.13       33.15      2.24 o
   2  -8   2      330.30      293.73     10.13 o
   3  -8   2      295.68      302.49     10.44 o
   4  -8   2        7.04        0.67      3.30 o
   5  -8   2      290.54      280.42     11.40 o
   6  -8   2      110.05      123.45      7.89 o
  -6  -7   2       12.49       11.17      4.11 o
  -5  -7   2      147.29      169.45      8.72 o
  -4  -7   2      264.01      255.63      9.81 o
  -3  -7   2        5.45        3.51      3.13 o
  -2  -7   2       95.73       95.51      5.48 o
  -1  -7   2      167.28      181.64      5.30 o
   0  -7   2      152.42      166.83      5.00 o
   1  -7   2        1.57        4.69      1.65 o
   2  -7   2       26.51       31.39      2.65 o
   3  -7   2       20.26       13.45      1.43 o
   4  -7   2      128.86      145.34      7.09 o
   5  -7   2        1.19        1.61      2.70 o
   6  -7   2       88.97      110.86      7.34 o
   7  -7   2        2.67        9.01      3.44 o
  -7  -6   2        3.79       -2.44      3.72 o
  -6  -6   2      105.11      121.68      7.45 o
  -5  -6   2       55.04       43.05      3.89 o
  -4  -6   2       93.68       85.41      5.79 o
  -3  -6   2      116.36      109.99      5.94 o
  -2  -6   2       13.19        8.56      2.89 o
  -1  -6   2       15.48       18.82      0.98 o
   0  -6   2      638.76      618.68      8.44 o
   1  -6   2      325.34      305.46      5.92 o
   2  -6   2      129.19      130.32      5.69 o
   3  -6   2      254.51      254.86      8.07 o
   4  -6   2      556.73      514.72     12.07 o
   5  -6   2      145.20      169.62      7.77 o
   6  -6   2      189.82      206.17      8.84 o
   7  -6   2      249.70      246.25     10.27 o
   8  -6   2       16.15       18.76      1.87 o
  -8  -5   2        5.52        3.78      3.49 o
  -7  -5   2       24.48       16.82      1.84 o
  -6  -5   2      331.19      350.17     11.28 o
  -5  -5   2      296.42      280.63      9.53 o
  -4  -5   2       15.70       23.01      1.82 o
  -3  -5   2      258.65      227.49      7.64 o
  -2  -5   2      641.03      641.56     11.53 o
  -1  -5   2      377.70      373.58      6.65 o
   0  -5   2      124.13      141.23      3.69 o
   1  -5   2     1023.38      952.82      9.38 o
   2  -5   2        3.58        4.73      2.20 o
   3  -5   2      357.03      327.92      8.49 o
   4  -5   2       87.94       78.64      4.64 o
   5  -5   2       42.08       38.78      3.32 o
   6  -5   2       54.86       43.12      3.84 o
   7  -5   2      205.62      213.12      9.26 o
   8  -5   2       31.50       30.18      2.76 o
  -8  -4   2       37.05       34.12      2.80 o
  -7  -4   2       49.82       43.81      3.25 o
  -6  -4   2      155.25      142.11      7.24 o
  -5  -4   2      191.58      195.61      7.52 o
  -4  -4   2        0.66        0.21      1.92 o
  -3  -4   2      958.14      914.91     13.36 o
  -2  -4   2      692.39      696.06     10.79 o
  -1  -4   2      330.21      334.56      8.34 o
   0  -4   2      253.75      245.43      6.39 o
   1  -4   2     2342.15     2283.89     32.58 o
   2  -4   2     4196.57     3847.31     24.90 o
   3  -4   2      118.68       83.02      4.02 o
   4  -4   2      315.94      314.36      8.33 o
   5  -4   2      285.17      261.72      8.24 o
   6  -4   2      149.76      167.27      7.59 o
   7  -4   2      131.74      147.43      7.67 o
   8  -4   2      131.54      140.39      8.14 o
   9  -4   2        0.12        4.63      3.23 o
  -9  -3   2       26.70       26.63      2.29 o
  -8  -3   2       94.06      103.94      6.85 o
  -7  -3   2       32.07       28.35      1.93 o
  -6  -3   2        3.88        0.51      2.55 o
  -5  -3   2      502.47      525.23     11.27 o
  -4  -3   2      242.61      201.38      6.33 o
  -3  -3   2     1050.54     1026.35     12.97 o
  -2  -3   2      202.55      207.23      5.30 o
  -1  -3   2       14.58       20.51      1.08 o
   0  -3   2       24.58        6.57      0.42 o
   1  -3   2     1134.78     1049.55      9.92 o
   2  -3   2     2030.42     1831.50     15.39 o
   3  -3   2       41.58       50.90      3.11 o
   4  -3   2      716.43      646.05     10.95 o
   5  -3   2      311.65      338.85      8.81 o
   6  -3   2      113.86      108.54      5.71 o
   7  -3   2        3.85        6.18      2.84 o
   8  -3   2       75.41       85.12      5.38 o
   9  -3   2       29.64       33.10      2.41 o
  -9  -2   2        0.39       -0.39      3.35 o
  -8  -2   2      178.23      174.43      8.43 o
  -7  -2   2      450.41      421.72     11.70 o
  -6  -2   2        2.90        3.56      2.29 o
  -5  -2   2      239.90      232.86      7.30 o
  -4  -2   2      694.29      629.27     10.33 o
  -3  -2   2      305.94      340.87      6.91 o
  -2  -2   2      966.60      935.82      9.93 o
  -1  -2   2      132.73      226.03      3.14 o
   0  -2   2      400.30      594.05      4.84 o
   1  -2   2      147.35      106.71      6.77 o
   2  -2   2      446.73      332.82      5.94 o
   3  -2   2     1605.15     1496.62     14.33 o
   4  -2   2      927.29      829.86     11.97 o
   5  -2   2      309.54      318.81      8.37 o
   6  -2   2       23.26       17.25      1.31 o
   7  -2   2      148.85      180.71      7.88 o
   8  -2   2       28.35       32.61      2.81 o
   9  -2   2      116.39      114.21      8.57 o
  -9  -1   2       11.40       10.37      1.82 o
  -8  -1   2      170.60      158.30      8.12 o
  -7  -1   2      336.43      324.25     10.40 o
  -6  -1   2        5.25        8.67      1.00 o
  -5  -1   2      104.35       93.59      4.46 o
  -4  -1   2      583.55      606.53      9.56 o
  -3  -1   2     2119.31     2009.16     15.43 o
  -2  -1   2       38.23        2.72      1.18 o
  -1  -1   2      821.97      683.86      4.61 o
   0  -1   2     1445.51     1812.33     20.01 o
   1  -1   2    11804.46    12629.43    199.09 o
   2  -1   2      188.70      237.27      4.69 o
   3  -1   2     2165.47     2112.36     16.43 o
   4  -1   2      572.56      598.98      9.87 o
   5  -1   2      177.36      149.05      5.88 o
   6  -1   2      155.26      153.96      6.62 o
   7  -1   2       40.17       40.11      3.17 o
   8  -1   2        9.38        4.06      3.21 o
   9  -1   2       54.52       54.70      3.96 o
  -9   0   2       78.21       81.33      6.22 o
  -8   0   2       11.52        7.44      1.57 o
  -7   0   2      198.86      196.24      7.65 o
  -6   0   2      555.15      571.43     11.54 o
  -5   0   2      138.41      142.45      5.31 o
  -4   0   2      612.51      737.12     10.28 o
  -3   0   2      645.01      512.01      7.50 o
  -2   0   2      213.78      313.00      4.90 o
  -1   0   2     4732.19     5460.13    127.79 o
   0   0   2     5062.14     6633.62     50.11 o
   1   0   2     2243.12     2459.74     31.85 o
   2   0   2      136.19       84.74      3.00 o
   3   0   2     4409.42     4592.37     24.36 o
   4   0   2     5769.35     5757.37     31.06 o
   5   0   2      125.28      119.10      5.26 o
   6   0   2      700.31      729.15     13.75 o
   7   0   2       29.82       19.60      1.75 o
   8   0   2       21.02       29.43      2.42 o
   9   0   2       10.14       10.05      4.31 o
  -9   1   2       88.74      103.91      7.46 o
  -8   1   2       94.64       91.24      6.35 o
  -7   1   2      105.53      102.55      6.12 o
  -6   1   2     1112.96     1201.06     16.62 o
  -5   1   2      141.60      140.62      5.26 o
  -4   1   2      182.44      208.51      5.60 o
  -3   1   2      493.19      495.39      7.47 o
  -2   1   2     1223.82     1043.83      9.22 o
  -1   1   2     3412.21     3135.80     24.97 o
   0   1   2       37.88       49.70      2.61 o
   1   1   2     2118.03     1943.33     24.55 o
   2   1   2       51.78       20.07      1.43 o
   3   1   2       40.10       63.88      3.23 o
   4   1   2      651.85      606.53     10.24 o
   5   1   2       76.53       69.74      4.23 o
   6   1   2      136.62      148.89      6.69 o
   7   1   2      139.59      133.45      7.18 o
   8   1   2       43.23       34.15      2.70 o
   9   1   2        0.14        3.71      3.42 o
  -9   2   2       76.75       74.51      5.27 o
  -8   2   2      125.09      132.90      7.28 o
  -7   2   2        0.13       -2.11      2.20 o
  -6   2   2      463.89      453.56     10.62 o
  -5   2   2      985.33     1016.72     14.00 o
  -4   2   2        1.55        2.19      1.41 o
  -3   2   2      387.92      499.65      7.94 o
  -2   2   2     2603.01     2196.01     14.76 o
  -1   2   2     1624.26     1767.70     10.15 o
   0   2   2     2070.00     1629.52     20.02 o
   1   2   2      670.46      884.55     10.48 o
   2   2   2       63.62       79.21      3.19 o
   3   2   2       90.24       48.80      3.28 o
   4   2   2      129.83      117.71      5.08 o
   5   2   2      726.80      720.65     13.26 o
   6   2   2        2.01        5.46      2.42 o
   7   2   2      164.47      155.93      7.90 o
   8   2   2       28.31       19.13      1.92 o
  -9   3   2       77.28       60.26      4.09 o
  -8   3   2      115.97      127.21      7.29 o
  -7   3   2        7.18        6.30      3.14 o
  -6   3   2       84.68       80.18      4.97 o
  -5   3   2      392.04      407.45      9.35 o
  -4   3   2       49.39       39.76      3.08 o
  -3   3   2        5.81       14.53      0.90 o
  -2   3   2       15.30       16.49      1.23 o
  -1   3   2     3354.29     2697.29     16.98 o
   0   3   2      569.52      817.79      7.25 o
   1   3   2      981.49      788.10      7.83 o
   2   3   2      497.18      593.16      9.40 o
   3   3   2      525.23      515.44      9.75 o
   4   3   2        1.17        4.78      1.76 o
   5   3   2      364.55      345.33      9.67 o
   6   3   2      112.39      130.62      6.93 o
   7   3   2       16.04       26.20      2.24 o
   8   3   2       30.00       26.99      2.37 o
  -9   4   2        1.96        4.75      3.22 o
  -8   4   2      124.81      115.25      7.37 o
  -7   4   2      290.23      285.59      9.82 o
  -6   4   2        7.33        6.00      2.87 o
  -5   4   2      515.92      500.23     10.87 o
  -4   4   2      524.92      522.66     10.36 o
  -3   4   2        2.14        0.50      1.96 o
  -2   4   2       50.57       65.87      3.51 o
  -1   4   2     1706.94     1623.44     10.93 o
   0   4   2     1345.64     1211.21     11.20 o
   1   4   2      919.13      755.86      7.77 o
   2   4   2     1755.00     1760.94     18.01 o
   3   4   2      462.76      518.24     10.56 o
   4   4   2        0.15        0.45      0.92 o
   5   4   2      363.48      317.60     10.01 o
   6   4   2      369.57      343.59     11.44 o
   7   4   2        3.67        5.71      1.50 o
   8   4   2       44.25       62.07      5.29 o
  -9   5   2       14.48       10.42      4.23 o
  -8   5   2      128.08      120.81      7.38 o
  -7   5   2      322.68      311.83     10.68 o
  -6   5   2       21.45       24.36      2.05 o
  -5   5   2      113.27      111.13      5.68 o
  -4   5   2      596.79      594.14     11.84 o
  -3   5   2      284.66      263.90      7.72 o
  -2   5   2      120.56      130.01      5.17 o
  -1   5   2       83.17       73.92      2.79 o
   0   5   2      429.08      334.26     12.32 o
   1   5   2       23.99       21.66      1.21 o
   2   5   2      460.27      422.64      9.80 o
   3   5   2       48.18       40.59      3.14 o
   4   5   2        8.75        6.18      1.21 o
   5   5   2        5.40        7.58      1.21 o
   6   5   2       56.93       50.56      3.64 o
   7   5   2       28.75       35.41      3.15 o
  -8   6   2        2.44       -0.39      2.51 o
  -7   6   2       62.39       50.20      3.56 o
  -6   6   2      134.89      144.36      7.35 o
  -5   6   2        9.48        4.94      2.77 o
  -4   6   2      269.15      266.36      8.67 o
  -3   6   2      269.38      293.98      8.74 o
  -2   6   2       49.54       46.25      3.63 o
  -1   6   2        5.52        7.44      1.12 o
   0   6   2      860.10      861.60     16.73 o
   1   6   2      642.51      650.71     25.78 o
   2   6   2      147.58      156.50      6.73 o
   3   6   2      323.55      318.99     10.24 o
   4   6   2       70.96       63.34      4.38 o
   5   6   2        2.36        3.04      3.46 o
   6   6   2       29.31       23.97      2.08 o
  -8   7   2       42.27       32.18      2.89 o
  -7   7   2       65.68       60.33      4.81 o
  -6   7   2      262.35      290.71     10.39 o
  -5   7   2       21.78       25.48      1.91 o
  -4   7   2       12.06        9.40      3.24 o
  -3   7   2       94.73       97.06      5.93 o
  -2   7   2      236.83      229.37      8.28 o
  -1   7   2       33.45       31.48      1.69 o
   0   7   2       21.18       16.44      1.04 o
   1   7   2      312.61      316.29      7.10 o
   2   7   2      176.91      174.87      7.94 o
   3   7   2      109.59      126.02      6.70 o
   4   7   2      142.63      127.30      7.89 o
   5   7   2        1.33       -0.76      3.19 o
  -7   8   2        2.64        3.34      3.12 o
  -6   8   2       68.91       55.66      4.60 o
  -5   8   2       91.55      100.31      7.07 o
  -4   8   2        6.80        1.32      3.08 o
  -3   8   2      152.90      181.49      8.20 o
  -2   8   2      166.40      172.33      7.96 o
  -1   8   2       26.62       22.44      1.43 o
   0   8   2        0.88        0.26      2.06 o
   1   8   2      283.07      278.32     13.78 o
   2   8   2      306.87      336.01      8.18 o
   3   8   2        7.27        5.74      4.09 o
   4   8   2      135.85      142.28      9.00 o
  -5   9   2      158.79      156.08      9.03 o
  -4   9   2       81.91      101.14      7.02 o
  -3   9   2        1.23        5.19      3.19 o
  -2   9   2      108.81      127.20      7.71 o
  -1   9   2      116.16      119.02      8.30 o
   0   9   2        2.10        1.99      2.03 o
   1   9   2       54.30       47.33      2.57 o
   2   9   2       34.75       35.59      1.81 o
   3   9   2        4.23        6.59      3.45 o
  -3  10   2        5.91        8.54      3.82 o
  -2  10   2       52.33       63.95      4.56 o
  -1  10   2       89.49       89.34      4.56 o
   0  10   2        8.55        6.30      2.47 o
  -1 -10   3       72.80       77.22      3.73 o
   0 -10   3       72.65       70.62      3.90 o
   1 -10   3       21.05       25.03      1.60 o
   2 -10   3        9.24       10.55      4.40 o
  -3  -9   3      116.52      107.04      7.71 o
  -2  -9   3       23.29       24.19      1.43 o
  -1  -9   3       44.07       47.52      2.82 o
   0  -9   3      114.30       91.93      5.25 o
   1  -9   3      105.17      104.53      5.00 o
   2  -9   3        3.07        3.30      2.46 o
   3  -9   3      112.53      119.78      8.08 o
   4  -9   3      112.82      115.58      7.71 o
   5  -9   3        1.74        4.42      1.76 o
  -5  -8   3       65.96       74.57      5.19 o
  -4  -8   3        2.70        9.28      3.42 o
  -3  -8   3      147.86      135.92      7.76 o
  -2  -8   3      124.08      116.12      5.14 o
  -1  -8   3        5.71        5.71      2.51 o
   0  -8   3      169.51      183.71      7.72 o
   1  -8   3      128.59      133.92     12.14 o
   2  -8   3       41.17       43.82      3.94 o
   3  -8   3       42.87       41.02      3.44 o
   4  -8   3      373.23      339.25     11.89 o
   5  -8   3      112.78      123.42      8.16 o
   6  -8   3       40.98       33.06      2.47 o
  -6  -7   3       68.44       56.22      4.16 o
  -5  -7   3      167.31      183.01      8.81 o
  -4  -7   3        7.01        8.91      1.45 o
  -3  -7   3      154.13      167.07      7.62 o
  -2  -7   3      323.41      294.00      7.01 o
  -1  -7   3       69.88       76.55     10.10 o
   0  -7   3      132.83      127.23      4.58 o
   1  -7   3       96.23      102.97      3.93 o
   2  -7   3       25.77       30.41      2.20 o
   3  -7   3       16.46       15.79      1.58 o
   4  -7   3       77.81       84.59      5.83 o
   5  -7   3      132.74      124.35      7.36 o
   6  -7   3        0.33        3.63      2.76 o
   7  -7   3       67.26       65.85      5.34 o
  -7  -6   3       28.36       28.03      2.42 o
  -6  -6   3        0.22       -0.36      3.13 o
  -5  -6   3       46.34       39.72      2.75 o
  -4  -6   3      154.58      159.00      7.55 o
  -3  -6   3       59.04       50.35      3.69 o
  -2  -6   3      270.26      256.52      8.19 o
  -1  -6   3      848.99      795.21      9.75 o
   0  -6   3       61.10       81.38      3.37 o
   1  -6   3      418.97      424.22     10.06 o
   2  -6   3      513.46      527.28     11.49 o
   3  -6   3      181.97      173.29      7.20 o
   4  -6   3       48.28       48.98      3.71 o
   5  -6   3      314.09      291.57     10.34 o
   6  -6   3       99.62       90.39      6.58 o
   7  -6   3       13.24        7.03      3.76 o
   8  -6   3       48.17       47.74      4.42 o
  -8  -5   3       64.90       66.23      4.56 o
  -7  -5   3       86.62       78.09      5.61 o
  -6  -5   3       20.43       19.46      1.79 o
  -5  -5   3       77.10       73.61      5.35 o
  -4  -5   3      590.36      590.89     12.68 o
  -3  -5   3      203.80      200.95      7.11 o
  -2  -5   3       58.66       57.89      4.05 o
  -1  -5   3      569.83      520.97      8.31 o
   0  -5   3     1675.37     1702.45     37.10 o
   1  -5   3       12.00        8.33      1.06 o
   2  -5   3     1121.58     1096.36     15.05 o
   3  -5   3      309.39      318.80      8.56 o
   4  -5   3       38.02       31.78      2.46 o
   5  -5   3      177.83      175.12      7.55 o
   6  -5   3      259.33      231.45      9.24 o
   7  -5   3        0.71        1.03      2.97 o
   8  -5   3       34.31       35.84      2.65 o
  -8  -4   3       24.01       26.86      2.58 o
  -7  -4   3      287.65      264.79     10.46 o
  -6  -4   3      233.66      222.67      8.81 o
  -5  -4   3      245.33      256.60      8.56 o
  -4  -4   3      792.65      826.61     13.75 o
  -3  -4   3       83.40       71.11      4.35 o
  -2  -4   3      101.63      123.23      4.73 o
  -1  -4   3      658.00      622.81     13.87 o
   0  -4   3      769.18      773.03      7.68 o
   1  -4   3       39.06       38.34      2.01 o
   2  -4   3      594.29      576.46      9.89 o
   3  -4   3      916.89      933.79     13.60 o
   4  -4   3      509.35      490.81     10.64 o
   5  -4   3       86.31       91.35      5.54 o
   6  -4   3      472.59      480.49     12.21 o
   7  -4   3      136.47      129.87      7.41 o
   8  -4   3        1.16       -3.34      3.34 o
  -9  -3   3       19.78       18.44      2.03 o
  -8  -3   3        0.44       -1.08      3.25 o
  -7  -3   3      211.25      210.44      8.89 o
  -6  -3   3      144.29      134.41      6.65 o
  -5  -3   3        0.94        4.87      1.93 o
  -4  -3   3      128.11      117.14      5.06 o
  -3  -3   3      722.05      756.88     11.29 o
  -2  -3   3      225.17      165.40      4.88 o
  -1  -3   3       69.52       56.77      1.96 o
   0  -3   3      200.82      244.59      3.89 o
   1  -3   3     1647.04     1725.11     29.51 o
   2  -3   3      259.04      245.88      6.01 o
   3  -3   3      976.51      922.19     12.52 o
   4  -3   3      147.34      160.55      5.84 o
   5  -3   3       33.56       31.94      2.75 o
   6  -3   3      148.99      168.65      7.15 o
   7  -3   3      327.61      334.90     10.82 o
   8  -3   3        0.23        1.45      3.04 o
   9  -3   3       64.97       62.88      5.39 o
  -9  -2   3       58.14       58.29      4.22 o
  -8  -2   3       69.24       70.43      5.03 o
  -7  -2   3        0.75        2.89      2.42 o
  -6  -2   3      201.10      190.80      7.38 o
  -5  -2   3      830.24      883.50     14.00 o
  -4  -2   3        0.75        0.33      1.77 o
  -3  -2   3     1112.55     1275.10     13.52 o
  -2  -2   3     1576.30     1649.00     13.80 o
  -1  -2   3     1079.73     1096.60      7.32 o
   0  -2   3     1370.10     1437.78      8.85 o
   1  -2   3     5586.18     6032.72    105.19 o
   2  -2   3     1210.01     1229.12     12.25 o
   3  -2   3     1003.78     1086.57     12.83 o
   4  -2   3     1204.80     1199.86     14.86 o
   5  -2   3      242.33      237.97      7.79 o
   6  -2   3      114.71      107.98      5.85 o
   7  -2   3      216.63      222.53      8.77 o
   8  -2   3        7.21        8.87      3.39 o
   9  -2   3        6.13        6.20      3.44 o
  -9  -1   3       39.32       28.21      2.57 o
  -8  -1   3      171.18      174.86      8.55 o
  -7  -1   3       30.07       24.75      2.09 o
  -6  -1   3      505.30      494.15     11.01 o
  -5  -1   3      561.60      545.71     10.49 o
  -4  -1   3       14.50       13.05      1.20 o
  -3  -1   3      308.57      265.38      5.88 o
  -2  -1   3      435.22      514.73      7.09 o
  -1  -1   3      407.72      535.04      4.58 o
   0  -1   3      253.63      299.18      3.40 o
   1  -1   3       88.44      114.80      3.82 o
   2  -1   3     2685.30     3147.84     18.71 o
   3  -1   3      887.34      826.79     10.94 o
   4  -1   3     1172.35     1224.17     14.74 o
   5  -1   3      318.57      312.59      8.51 o
   6  -1   3       60.35       55.02      3.78 o
   7  -1   3        4.93        8.25      1.39 o
   8  -1   3      128.92      148.93      8.40 o
   9  -1   3       11.22        2.47      4.51 o
  -9   0   3        4.95       -0.37      3.01 o
  -8   0   3      250.04      253.61      9.66 o
  -7   0   3      386.51      407.15     10.87 o
  -6   0   3       28.16       34.66      3.06 o
  -5   0   3      977.86      956.90     13.56 o
  -4   0   3     1763.93     1824.16     16.54 o
  -3   0   3       41.50       26.84      1.98 o
  -2   0   3     1297.58     1286.35     10.76 o
  -1   0   3      207.63      250.10      3.03 o
   0   0   3      284.37      346.68      3.53 o
   1   0   3      313.50      272.28      3.38 o
   2   0   3     2122.04     2465.56     16.46 o
   3   0   3     1433.28     1459.67     14.53 o
   4   0   3      517.90      531.14      9.83 o
   5   0   3     1490.18     1508.81     18.42 o
   6   0   3      489.80      489.98     11.80 o
   7   0   3       33.48       37.03      2.44 o
   8   0   3      297.58      323.50     11.93 o
   9   0   3       61.47       60.30      5.45 o
  -9   1   3       18.53       28.46      2.95 o
  -8   1   3      119.70      115.08      6.99 o
  -7   1   3      176.82      197.84      7.96 o
  -6   1   3        1.77        5.44      2.21 o
  -5   1   3     1103.32     1158.15     14.84 o
  -4   1   3     1479.84     1433.26     14.76 o
  -3   1   3       82.10       57.44      2.79 o
  -2   1   3     1462.48     1384.23     11.49 o
  -1   1   3     1420.60     1649.88     17.66 o
   0   1   3      678.70      771.74      5.54 o
   1   1   3      142.58      127.40      5.89 o
   2   1   3       12.92       22.96      1.58 o
   3   1   3       98.86      129.80      4.70 o
   4   1   3       99.55       95.85      4.57 o
   5   1   3      276.41      294.02      8.48 o
   6   1   3       34.26       40.31      3.32 o
   7   1   3        3.47        0.92      2.66 o
   8   1   3       24.66       23.30      2.07 o
  -9   2   3        3.17        4.11      3.15 o
  -8   2   3        0.31        4.15      2.94 o
  -7   2   3       14.05       17.81      1.45 o
  -6   2   3      131.88      129.68      5.99 o
  -5   2   3        0.33        4.30      1.94 o
  -4   2   3       23.09       12.14      0.96 o
  -3   2   3      205.95      150.33      4.64 o
  -2   2   3      238.28      247.18      5.30 o
  -1   2   3      589.14      562.98      5.30 o
   0   2   3     3020.93     3259.00     40.62 o
   1   2   3      884.91      871.38      7.00 o
   2   2   3      521.50      391.93      7.39 o
   3   2   3     1794.01     1990.52     18.52 o
   4   2   3      861.09      835.82     13.21 o
   5   2   3       31.65       33.68      2.61 o
   6   2   3      236.99      247.74      9.00 o
   7   2   3       96.35       95.27      6.73 o
   8   2   3        2.92        8.03      2.73 o
  -9   3   3       86.87      101.84      6.97 o
  -8   3   3       16.97        4.94      3.27 o
  -7   3   3      167.65      144.55      7.22 o
  -6   3   3      724.84      798.24     14.32 o
  -5   3   3      174.57      167.72      6.08 o
  -4   3   3       69.70       57.99      3.59 o
  -3   3   3      296.68      264.01      6.56 o
  -2   3   3     1155.42     1156.27     12.48 o
  -1   3   3       27.32       53.55      4.41 o
   0   3   3      346.05      377.41      4.98 o
   1   3   3     1129.35      989.91      8.30 o
   2   3   3        0.14        3.25      1.58 o
   3   3   3      834.01      812.98     12.65 o
   4   3   3      569.51      529.72     11.40 o
   5   3   3        0.20        0.76      2.27 o
   6   3   3      238.72      236.49      8.90 o
   7   3   3       81.54       89.35      6.38 o
   8   3   3        7.16        4.05      3.80 o
  -9   4   3      186.68      215.40     10.73 o
  -8   4   3       22.24       21.10      1.85 o
  -7   4   3      187.10      193.58      8.53 o
  -6   4   3      564.17      553.43     12.57 o
  -5   4   3      535.67      532.84     11.32 o
  -4   4   3      334.00      374.70      8.85 o
  -3   4   3     1752.61     1754.39     17.99 o
  -2   4   3      309.18      304.70      7.22 o
  -1   4   3       49.66       59.86      4.27 o
   0   4   3      137.62      142.55      6.75 o
   1   4   3      797.72      789.89      8.34 o
   2   4   3      151.29      131.34      5.43 o
   3   4   3       77.07       75.63      4.52 o
   4   4   3      212.43      220.17      7.89 o
   5   4   3      119.11      102.78      6.26 o
   6   4   3       22.86       18.78      1.74 o
   7   4   3      101.03       95.67      7.16 o
  -9   5   3       44.20       44.58      3.73 o
  -8   5   3        9.92       15.93      1.76 o
  -7   5   3        2.44        2.23      2.93 o
  -6   5   3      109.78      102.94      5.66 o
  -5   5   3      188.60      195.38      7.60 o
  -4   5   3       33.37       36.33      2.94 o
  -3   5   3      272.40      259.70      7.79 o
  -2   5   3      211.77      179.30      6.14 o
  -1   5   3      451.91      480.44      6.98 o
   0   5   3       15.97       17.61      1.07 o
   1   5   3      549.89      541.09      7.61 o
   2   5   3      504.58      498.14     10.97 o
   3   5   3       81.08       72.61      5.02 o
   4   5   3      123.46      136.08      6.78 o
   5   5   3      207.71      166.53      8.21 o
   6   5   3        2.93        7.13      2.67 o
   7   5   3       25.12       26.14      2.22 o
  -8   6   3      137.13      145.68      8.80 o
  -7   6   3       85.94       91.83      6.25 o
  -6   6   3        3.18        5.87      3.04 o
  -5   6   3       24.78       20.73      1.62 o
  -4   6   3      187.45      201.91      7.62 o
  -3   6   3       15.43       11.89      1.15 o
  -2   6   3      174.13      194.73      7.01 o
  -1   6   3       99.67      100.21      3.65 o
   0   6   3       29.27       34.53      2.01 o
   1   6   3      173.23      178.80      4.93 o
   2   6   3      787.61      765.53     14.80 o
   3   6   3       44.51       53.38      4.11 o
   4   6   3      211.86      223.82      9.30 o
   5   6   3      175.82      172.54      9.06 o
   6   6   3       39.01       34.00      2.51 o
  -7   7   3      101.86      117.78      7.56 o
  -6   7   3       10.77       17.17      1.69 o
  -5   7   3      132.69      123.87      7.13 o
  -4   7   3      458.76      469.90     12.62 o
  -3   7   3       77.51       94.71      6.10 o
  -2   7   3        5.68        8.29      1.34 o
  -1   7   3       39.27       38.86      2.17 o
   0   7   3      284.87      278.54      6.65 o
   1   7   3       55.27       51.87      3.63 o
   2   7   3       42.45       35.54      2.26 o
   3   7   3       53.64       61.87      4.82 o
   4   7   3       12.98       16.36      1.80 o
   5   7   3       26.83       34.77      2.35 o
  -6   8   3       40.89       45.59      3.64 o
  -5   8   3       75.11       96.23      6.98 o
  -4   8   3      211.73      204.39      9.35 o
  -3   8   3      132.18      141.96      7.50 o
  -2   8   3       18.64       22.89      1.84 o
  -1   8   3      366.06      390.97      8.51 o
   0   8   3      176.85      175.53      6.86 o
   1   8   3       18.92       16.08      1.22 o
   2   8   3       18.46       18.98      1.34 o
   3   8   3      179.47      180.73      9.05 o
   4   8   3       60.70       65.49      5.04 o
  -5   9   3        0.72        2.43      3.14 o
  -4   9   3       11.39        4.22      3.63 o
  -3   9   3       61.26       62.39      4.59 o
  -2   9   3        8.36       13.03      1.70 o
  -1   9   3       22.87       23.88      2.42 o
   0   9   3       49.30       55.91      3.28 o
   1   9   3       38.40       42.57      2.09 o
   2   9   3        4.72        6.74      1.47 o
  -2  10   3       55.85       66.15      4.53 o
  -1  10   3       17.55       19.05      3.34 o
   0 -10   4       16.30       18.00      2.25 o
   1 -10   4       92.04      103.32      5.51 o
  -3  -9   4        0.81        6.44      2.73 o
  -2  -9   4       56.57       69.26      3.63 o
  -1  -9   4       54.68       50.71      6.09 o
   0  -9   4        7.76       11.37      1.20 o
   1  -9   4        9.33        8.79      2.29 o
   2  -9   4       84.49       91.91      7.13 o
   3  -9   4       49.15       55.13      4.47 o
   4  -9   4       19.97       20.29      2.07 o
  -5  -8   4       45.85       38.40      2.91 o
  -4  -8   4      259.11      261.31     11.02 o
  -3  -8   4      142.28      169.30      8.39 o
  -2  -8   4      106.92      131.90      5.39 o
  -1  -8   4      524.73      556.53     10.11 o
   0  -8   4       98.52      107.89      4.64 o
   1  -8   4       19.66       12.00      1.29 o
   2  -8   4      198.59      214.71      9.21 o
   3  -8   4      148.01      162.08      7.98 o
   4  -8   4        5.55        1.77      3.66 o
   5  -8   4      119.39      139.20      8.33 o
   6  -8   4       37.69       34.89      3.15 o
  -6  -7   4        7.93        2.02      3.94 o
  -5  -7   4        7.16        6.33      1.42 o
  -4  -7   4      132.79      120.33      7.44 o
  -3  -7   4      243.31      235.69      9.24 o
  -2  -7   4       38.66       36.32      3.26 o
  -1  -7   4      804.63      827.46     11.25 o
   0  -7   4      232.38      211.13      5.64 o
   1  -7   4       10.96        9.67      4.60 o
   2  -7   4      156.89      148.25      7.24 o
   3  -7   4      158.09      165.75      7.64 o
   4  -7   4       18.25       16.10      1.65 o
   5  -7   4        6.53        9.63      3.23 o
   6  -7   4       14.77       14.89      1.91 o
   7  -7   4        5.11        7.10      3.52 o
  -7  -6   4       15.56       27.33      2.58 o
  -6  -6   4      141.87      133.53      8.00 o
  -5  -6   4      131.94      130.76      7.05 o
  -4  -6   4        3.51        4.60      2.70 o
  -3  -6   4      146.35      149.31      7.04 o
  -2  -6   4      313.91      307.13      9.36 o
  -1  -6   4        2.74        1.10      1.60 o
   0  -6   4      658.31      647.46     18.88 o
   1  -6   4      136.26      127.44      4.14 o
   2  -6   4       37.65       30.57      2.42 o
   3  -6   4      368.74      362.08     10.26 o
   4  -6   4      386.72      365.97     10.92 o
   5  -6   4        1.37       -3.11      3.11 o
   6  -6   4      195.45      178.73      8.72 o
   7  -6   4       81.83       59.59      5.44 o
  -8  -5   4       22.71       25.23      2.37 o
  -7  -5   4       43.99       53.38      4.58 o
  -6  -5   4      486.02      480.01     13.52 o
  -5  -5   4      165.62      143.50      7.34 o
  -4  -5   4       47.91       42.32      3.33 o
  -3  -5   4      390.56      412.43     10.23 o
  -2  -5   4     1067.76     1067.01     15.26 o
  -1  -5   4      234.06      217.78      4.79 o
   0  -5   4      464.06      422.37      6.68 o
   1  -5   4      241.34      250.94      5.22 o
   2  -5   4      304.32      317.37      8.48 o
   3  -5   4        1.01        4.97      2.12 o
   4  -5   4      436.01      427.79     11.03 o
   5  -5   4       43.48       48.43      3.69 o
   6  -5   4       56.51       66.15      5.29 o
   7  -5   4       75.06       72.20      5.15 o
   8  -5   4       11.18        5.38      4.44 o
  -8  -4   4       97.60      111.63      7.71 o
  -7  -4   4       18.40       22.01      1.99 o
  -6  -4   4       69.45       79.14      5.97 o
  -5  -4   4      568.14      505.45     12.12 o
  -4  -4   4      179.53      190.82      6.95 o
  -3  -4   4      974.80     1033.74     14.86 o
  -2  -4   4     1709.56     1810.72     18.41 o
  -1  -4   4      401.69      358.65      8.27 o
   0  -4   4      269.42      298.87      9.28 o
   1  -4   4     2944.62     2871.90    108.72 o
   2  -4   4      727.64      779.43     12.10 o
   3  -4   4        3.32        2.65      0.85 o
   4  -4   4      349.88      337.98      9.08 o
   5  -4   4      687.49      743.46     14.44 o
   6  -4   4       42.77       36.62      3.10 o
   7  -4   4      174.88      177.74      8.98 o
   8  -4   4       44.22       49.47      3.80 o
  -9  -3   4       13.32       12.65      4.39 o
  -8  -3   4       49.33       40.91      3.00 o
  -7  -3   4      138.91      150.97      7.78 o
  -6  -3   4       18.21       12.80      1.39 o
  -5  -3   4      663.02      617.29     12.41 o
  -4  -3   4      578.54      576.18     11.05 o
  -3  -3   4       93.77       89.34      4.34 o
  -2  -3   4      763.47      802.80     11.17 o
  -1  -3   4     1202.86     1180.70     10.30 o
   0  -3   4        0.58        6.27      0.52 o
   1  -3   4     3558.37     3491.35     36.16 o
   2  -3   4      223.18      228.96      6.22 o
   3  -3   4        3.81        0.35      1.96 o
   4  -3   4       76.80       86.37      4.64 o
   5  -3   4      661.00      660.29     13.21 o
   6  -3   4       47.18       60.09      4.70 o
   7  -3   4       46.91       53.11      3.68 o
   8  -3   4       31.29       35.98      2.90 o
  -9  -2   4       12.93       11.23      1.80 o
  -8  -2   4       55.96       45.52      3.43 o
  -7  -2   4      427.96      439.01     12.22 o
  -6  -2   4      211.11      207.39      7.92 o
  -5  -2   4      127.44      135.12      5.91 o
  -4  -2   4     1388.48     1368.74     15.79 o
  -3  -2   4     1536.05     1660.14     16.11 o
  -2  -2   4      117.38      121.20      4.22 o
  -1  -2   4      960.30      919.36     13.12 o
   0  -2   4      766.47      847.18     16.51 o
   1  -2   4      219.66      252.56      3.99 o
   2  -2   4     1570.59     1516.53     14.71 o
   3  -2   4      331.45      393.91      8.24 o
   4  -2   4        0.91        4.34      2.01 o
   5  -2   4      174.55      159.58      6.66 o
   6  -2   4      341.30      370.38     10.70 o
   7  -2   4       30.67       27.89      2.18 o
   8  -2   4      110.95      110.89      7.66 o
  -9  -1   4       43.37       36.65      2.41 o
  -8  -1   4       42.11       39.26      3.21 o
  -7  -1   4      300.52      280.47      9.41 o
  -6  -1   4      256.13      259.78      8.51 o
  -5  -1   4       53.49       60.98      3.97 o
  -4  -1   4     3026.69     3014.48     22.57 o
  -3  -1   4     1494.50     1763.36     15.68 o
  -2  -1   4      428.68      610.74      8.34 o
  -1  -1   4     1485.65     1516.12      8.69 o
   0  -1   4     1567.91     1577.78      8.89 o
   1  -1   4     1873.23     2284.94     11.54 o
   2  -1   4      421.18      357.14      6.89 o
   3  -1   4      546.29      601.23      9.98 o
   4  -1   4      329.73      369.71      8.74 o
   5  -1   4       89.44       71.89      4.78 o
   6  -1   4      339.47      349.53     10.50 o
   7  -1   4      109.26      100.56      7.19 o
   8  -1   4       24.24       30.44      2.39 o
  -9   0   4       68.79       71.72      5.10 o
  -8   0   4       30.79       25.27      1.87 o
  -7   0   4       29.06       21.80      1.96 o
  -6   0   4      480.86      525.51     11.41 o
  -5   0   4      668.39      678.00     11.70 o
  -4   0   4      203.73      195.38      5.73 o
  -3   0   4     2375.33     2667.68     18.92 o
  -2   0   4      957.71      950.22     10.19 o
  -1   0   4     1204.72     1689.06      8.90 o
   0   0   4     3238.02     3223.08     36.94 o
   1   0   4      761.95      745.74      9.81 o
   2   0   4       24.45       26.47      1.79 o
   3   0   4     2379.75     2339.17     19.64 o
   4   0   4      860.66      995.78     14.07 o
   5   0   4       15.03        9.83      1.26 o
   6   0   4      132.30      114.76      6.21 o
   7   0   4      292.60      343.34     11.12 o
   8   0   4       44.51       36.78      2.96 o
  -9   1   4       31.69       38.58      3.04 o
  -8   1   4      100.68       97.03      6.30 o
  -7   1   4        0.78       -1.87      2.61 o
  -6   1   4      455.59      421.32     10.35 o
  -5   1   4      916.13      958.93     13.90 o
  -4   1   4      161.40      173.57      5.46 o
  -3   1   4     1997.23     2009.85     16.54 o
  -2   1   4     3519.26     4183.21     21.91 o
  -1   1   4      128.96       66.47      4.85 o
   0   1   4     2816.05     3148.00     13.51 o
   1   1   4     1518.77     1490.10      9.27 o
   2   1   4      132.32      107.76      4.03 o
   3   1   4     1120.57     1098.15     13.74 o
   4   1   4      500.18      529.44     10.57 o
   5   1   4        9.08       11.71      1.29 o
   6   1   4       17.64       12.80      1.59 o
   7   1   4       89.04       92.08      6.47 o
   8   1   4       38.28       45.36      3.72 o
  -9   2   4       38.12       49.71      4.06 o
  -8   2   4      294.46      316.22     10.97 o
  -7   2   4       38.51       33.89      2.42 o
  -6   2   4      364.74      361.04      9.78 o
  -5   2   4      588.38      621.09     11.57 o
  -4   2   4      411.29      403.45      8.36 o
  -3   2   4      265.08      234.32      5.93 o
  -2   2   4     1542.60     1724.93     14.87 o
  -1   2   4      303.84      319.41      4.38 o
   0   2   4        2.66        0.70      0.93 o
   1   2   4      748.29      697.63      6.81 o
   2   2   4      940.08      897.22     11.94 o
   3   2   4       13.90       17.27      1.27 o
   4   2   4      553.83      532.37     11.22 o
   5   2   4      144.54      140.33      6.69 o
   6   2   4        0.78        0.00      2.25 o
   7   2   4        9.64        6.20      3.38 o
   8   2   4       47.98       60.37      4.97 o
  -9   3   4       16.11       20.31      2.06 o
  -8   3   4       73.33      103.76      6.59 o
  -7   3   4      148.27      135.65      6.91 o
  -6   3   4        0.59        0.49      2.33 o
  -5   3   4      796.51      761.32     13.14 o
  -4   3   4      613.01      626.79     11.09 o
  -3   3   4        8.55       12.02      1.19 o
  -2   3   4      412.56      337.74      7.19 o
  -1   3   4      728.49      858.49      7.86 o
   0   3   4      985.98     1039.21     12.52 o
   1   3   4       23.31       28.82      1.43 o
   2   3   4      872.65      855.40     12.52 o
   3   3   4      986.78     1021.21     15.01 o
   4   3   4        1.91        2.29      2.15 o
   5   3   4      448.35      456.29     11.95 o
   6   3   4       97.25       69.79      5.57 o
   7   3   4        1.12        6.60      2.37 o
   8   3   4       27.19       26.58      2.20 o
  -9   4   4        6.55       10.47      4.22 o
  -8   4   4       11.95       15.29      1.82 o
  -7   4   4      511.99      515.79     13.32 o
  -6   4   4      305.60      282.75      9.30 o
  -5   4   4      414.58      411.61     10.42 o
  -4   4   4     1085.68     1065.80     15.15 o
  -3   4   4      577.99      596.66     10.98 o
  -2   4   4      518.82      535.81      9.87 o
  -1   4   4     2795.66     2903.54     16.05 o
   0   4   4      245.91      279.34      5.07 o
   1   4   4      183.46      220.85      4.73 o
   2   4   4      839.39      843.89     13.60 o
   3   4   4      736.17      739.94     13.71 o
   4   4   4        2.50        1.54      2.43 o
   5   4   4      442.43      467.35     12.69 o
   6   4   4      104.42       99.57      6.92 o
   7   4   4        0.06       -0.79      2.84 o
  -9   5   4        7.91       16.20      1.89 o
  -8   5   4       31.56       28.72      2.25 o
  -7   5   4       88.10       86.61      6.13 o
  -6   5   4       95.39       87.72      6.04 o
  -5   5   4        2.82       -1.80      2.34 o
  -4   5   4      517.39      459.63     11.04 o
  -3   5   4      458.71      482.87     10.89 o
  -2   5   4       17.05       19.57      1.70 o
  -1   5   4      250.98      256.74      5.31 o
   0   5   4      224.91      219.68      5.06 o
   1   5   4      102.22      108.32      3.67 o
   2   5   4      116.41      110.03      5.99 o
   3   5   4      200.16      203.88      7.87 o
   4   5   4       34.32       44.44      3.61 o
   5   5   4        7.82        5.93      3.23 o
   6   5   4       75.37       87.75      5.68 o
  -8   6   4       12.86        9.64      4.51 o
  -7   6   4        2.75        5.30      2.94 o
  -6   6   4      321.40      321.49     10.74 o
  -5   6   4      263.60      244.98      9.30 o
  -4   6   4      152.87      147.87      7.02 o
  -3   6   4      381.15      361.38     10.27 o
  -2   6   4      226.75      262.21      8.42 o
  -1   6   4        0.54       -0.14      1.42 o
   0   6   4      419.02      455.96      9.39 o
   1   6   4      194.92      183.44      5.16 o
   2   6   4        2.73        5.44      1.30 o
   3   6   4       80.25       88.71      6.00 o
   4   6   4      247.08      241.51      9.68 o
   5   6   4        5.58        4.49      1.61 o
   6   6   4       90.47      109.73      7.85 o
  -7   7   4       21.30       21.99      2.16 o
  -6   7   4      166.44      172.34      8.75 o
  -5   7   4      107.91      104.50      6.81 o
  -4   7   4        7.22        8.14      3.34 o
  -3   7   4      450.83      432.74     12.11 o
  -2   7   4      305.45      334.88     10.10 o
  -1   7   4        6.40        4.53      2.94 o
   0   7   4       77.40       82.82      4.05 o
   1   7   4       92.41       89.78      5.92 o
   2   7   4      127.43      123.03      6.95 o
   3   7   4        0.45       -3.11      3.44 o
   4   7   4       51.60       51.79      4.39 o
   5   7   4       38.50       43.63      3.41 o
  -6   8   4        1.13        2.37      2.73 o
  -5   8   4       88.20       84.98      5.74 o
  -4   8   4      128.50      124.33      7.57 o
  -3   8   4       24.86       26.27      1.98 o
  -2   8   4      180.39      191.36      8.71 o
  -1   8   4       67.87       82.52      4.39 o
   0   8   4       15.92       19.44      4.73 o
   1   8   4      243.58      263.58      7.41 o
   2   8   4       91.73       81.57      4.09 o
   3   8   4        1.66        4.63      2.99 o
   4   8   4       52.05       55.24      4.73 o
  -5   9   4       83.17       79.93      5.83 o
  -4   9   4      113.18      114.35      7.81 o
  -3   9   4       16.01       15.34      1.87 o
  -2   9   4       90.23       88.48      6.73 o
  -1   9   4      177.59      184.32      6.65 o
   0   9   4        6.81        5.42      2.75 o
   1   9   4       39.94       50.94      6.49 o
   2   9   4       43.29       41.29      2.12 o
  -3  -9   5      109.66      108.65      7.74 o
  -2  -9   5       25.64       31.38      1.96 o
  -1  -9   5       47.66       42.61      2.34 o
   0  -9   5      125.84      141.14      5.86 o
   1  -9   5       43.28       42.24      2.54 o
   2  -9   5        2.56       -1.17      3.51 o
   3  -9   5       49.59       46.09      3.39 o
   4  -9   5       22.48       24.17      2.20 o
  -5  -8   5       87.14       76.04      5.71 o
  -4  -8   5       11.20        8.91      1.61 o
  -3  -8   5      132.86      127.09      7.63 o
  -2  -8   5      251.56      239.85      7.14 o
  -1  -8   5        7.63       13.79      1.80 o
   0  -8   5      192.24      198.23      6.60 o
   1  -8   5      268.80      296.23      7.64 o
   2  -8   5        5.97        1.01      3.54 o
   3  -8   5       99.92       97.87      6.74 o
   4  -8   5      122.47      138.76      8.07 o
   5  -8   5       16.67       22.57      2.53 o
  -6  -7   5       67.78       79.05      5.34 o
  -5  -7   5      110.50      110.94      7.69 o
  -4  -7   5        0.44        1.69      2.73 o
  -3  -7   5       63.72       67.39      5.09 o
  -2  -7   5      225.92      224.16      6.09 o
  -1  -7   5      112.13      112.64      4.64 o
   0  -7   5      110.72      108.18      4.34 o
   1  -7   5      315.09      312.10     13.37 o
   2  -7   5       28.73       28.77      2.50 o
   3  -7   5       18.40       23.56      1.77 o
   4  -7   5      104.92       95.14      6.29 o
   5  -7   5       18.17       16.41      1.85 o
   6  -7   5        7.36        7.87      4.01 o
  -7  -6   5       55.80       60.02      4.27 o
  -6  -6   5        2.55        5.54      2.79 o
  -5  -6   5       86.98       99.09      7.16 o
  -4  -6   5      125.11      116.22      6.44 o
  -3  -6   5       63.82       59.28      3.97 o
  -2  -6   5       77.00       80.03      5.22 o
  -1  -6   5      306.10      315.75      6.57 o
   0  -6   5      151.41      136.03      7.18 o
   1  -6   5        2.48        4.15      1.55 o
   2  -6   5      426.71      407.51     10.85 o
   3  -6   5      175.69      176.46      7.38 o
   4  -6   5       28.77       28.47      2.21 o
   5  -6   5      142.47      145.94      7.68 o
   6  -6   5       29.80       26.92      2.26 o
   7  -6   5        0.19       -2.88      2.88 o
  -7  -5   5       93.06       88.08      6.55 o
  -6  -5   5      123.72      130.45      7.71 o
  -5  -5   5      180.94      191.73      8.15 o
  -4  -5   5     1162.85     1113.70     17.91 o
  -3  -5   5       63.35       69.87      4.67 o
  -2  -5   5      524.64      463.31     10.63 o
  -1  -5   5     1191.39     1258.00     11.81 o
   0  -5   5      508.50      529.75      7.68 o
   1  -5   5      126.50      146.34      8.50 o
   2  -5   5      784.44      731.80     13.28 o
   3  -5   5      215.67      231.56      7.99 o
   4  -5   5       26.56       25.50      1.68 o
   5  -5   5      110.48       98.87      6.57 o
   6  -5   5      128.61      141.11      7.63 o
   7  -5   5        1.81        1.13      3.13 o
  -8  -4   5        2.45        5.97      3.16 o
  -7  -4   5      141.52      128.83      7.66 o
  -6  -4   5      485.39      477.14     12.93 o
  -5  -4   5        2.81        2.64      2.64 o
  -4  -4   5      920.85      919.24     15.30 o
  -3  -4   5      667.71      627.57     12.01 o
  -2  -4   5       19.30       15.37      1.27 o
  -1  -4   5     1741.05     1830.58     13.01 o
   0  -4   5      467.45      555.13      7.23 o
   1  -4   5      508.71      579.55      7.47 o
   2  -4   5      321.87      379.50      8.97 o
   3  -4   5      326.40      295.01      8.43 o
   4  -4   5       33.14       37.67      2.95 o
   5  -4   5       62.15       57.69      4.16 o
   6  -4   5      145.12      130.42      7.43 o
   7  -4   5       50.54       59.63      4.61 o
   8  -4   5        4.67        7.44      2.68 o
  -8  -3   5       21.69       28.91      2.35 o
  -7  -3   5      107.82      103.17      6.53 o
  -6  -3   5       72.49       57.24      3.83 o
  -5  -3   5      145.09      147.22      6.66 o
  -4  -3   5      147.39      157.23      6.10 o
  -3  -3   5     1911.36     1790.43     18.69 o
  -2  -3   5      213.68      228.70      6.28 o
  -1  -3   5      123.07      108.00      3.08 o
   0  -3   5      614.59      621.47      7.05 o
   1  -3   5      521.39      581.36      6.96 o
   2  -3   5        0.05       -1.20      1.44 o
   3  -3   5      267.89      267.67      7.68 o
   4  -3   5       67.53       58.79      4.20 o
   5  -3   5       12.69       13.18      1.44 o
   6  -3   5       69.57       63.55      5.06 o
   7  -3   5      153.22      166.20      8.34 o
   8  -3   5        2.23        2.80      2.96 o
  -9  -2   5       99.70      107.59      7.86 o
  -8  -2   5       43.54       36.48      3.15 o
  -7  -2   5        0.57        3.94      2.37 o
  -6  -2   5       80.44       86.74      5.40 o
  -5  -2   5      746.06      779.77     13.70 o
  -4  -2   5      102.98       86.65      4.59 o
  -3  -2   5     1901.76     1910.96     18.17 o
  -2  -2   5     1352.75     1339.57     14.21 o
  -1  -2   5       69.08       94.31      2.67 o
   0  -2   5     1268.53     1364.74     23.28 o
   1  -2   5     2193.73     2374.54     34.85 o
   2  -2   5       15.62       24.96      1.94 o
   3  -2   5       40.20       58.12      3.55 o
   4  -2   5      444.27      425.55      9.95 o
   5  -2   5      178.74      171.00      7.10 o
   6  -2   5       18.42       22.15      2.07 o
   7  -2   5       67.02       56.00      4.49 o
   8  -2   5        3.75        5.88      3.65 o
  -9  -1   5       79.35       93.13      7.36 o
  -8  -1   5      216.65      232.40      9.65 o
  -7  -1   5       36.74       32.94      2.68 o
  -6  -1   5      103.63      107.73      5.57 o
  -5  -1   5      596.18      629.55     11.86 o
  -4  -1   5      923.69      899.58     12.91 o
  -3  -1   5      532.01      631.76      9.98 o
  -2  -1   5     5126.70     5118.50     26.55 o
  -1  -1   5        7.32       19.53      1.80 o
   0  -1   5     1479.58     1682.77     29.35 o
   1  -1   5     1627.23     1682.80     15.92 o
   2  -1   5      182.96      194.35      5.70 o
   3  -1   5       23.99       26.04      1.90 o
   4  -1   5      211.52      205.94      6.77 o
   5  -1   5      192.04      201.71      7.61 o
   6  -1   5      100.82       86.26      5.91 o
   7  -1   5        1.32        3.64      2.90 o
   8  -1   5       85.11      101.12      7.60 o
  -9   0   5        9.24       14.09      1.84 o
  -8   0   5      408.00      434.74     13.04 o
  -7   0   5      334.41      344.29     10.35 o
  -6   0   5       27.11       23.37      1.81 o
  -5   0   5      643.30      680.68     12.25 o
  -4   0   5     2587.10     2883.35     22.64 o
  -3   0   5     1224.31     1198.64     13.48 o
  -2   0   5     4045.54     4275.88     23.78 o
  -1   0   5     3851.97     4027.61     15.57 o
   0   0   5       47.37       56.39      3.15 o
   1   0   5     1131.74     1270.39      9.14 o
   2   0   5     1238.60     1216.35     13.75 o
   3   0   5       98.60      103.96      4.71 o
   4   0   5      337.01      360.39      9.21 o
   5   0   5      260.42      250.13      8.40 o
   6   0   5       67.09       65.53      4.44 o
   7   0   5       22.43       24.82      2.06 o
   8   0   5      101.63      114.51      7.88 o
  -9   1   5        8.66        9.54      4.40 o
  -8   1   5      174.14      189.54      8.74 o
  -7   1   5      191.40      170.99      7.46 o
  -6   1   5      101.65       99.93      5.33 o
  -5   1   5      610.70      652.55     11.94 o
  -4   1   5      545.02      652.29     10.89 o
  -3   1   5      284.74      274.39      6.60 o
  -2   1   5      873.00     1205.39     12.69 o
  -1   1   5     4097.81     4291.42     22.84 o
   0   1   5      520.00      579.60      6.17 o
   1   1   5       10.77        9.48      0.57 o
   2   1   5      847.92      828.76     11.60 o
   3   1   5      372.50      406.23      9.04 o
   4   1   5        0.07        3.19      2.05 o
   5   1   5       25.81       25.80      2.40 o
   6   1   5       16.03       20.90      1.68 o
   7   1   5        1.22        1.72      3.35 o
   8   1   5        6.93        0.81      3.49 o
  -9   2   5       99.37      122.20      8.00 o
  -8   2   5       36.94       34.87      3.05 o
  -7   2   5      278.31      301.79     10.07 o
  -6   2   5      719.99      694.57     13.54 o
  -5   2   5        1.99        0.63      1.94 o
  -4   2   5      301.39      299.62      7.60 o
  -3   2   5      177.55      229.63      6.32 o
  -2   2   5      357.49      305.80      6.81 o
  -1   2   5     1098.97     1180.67      9.13 o
   0   2   5     1412.54     1392.57     10.07 o
   1   2   5        8.46        9.13      0.58 o
   2   2   5      191.16      203.72      6.15 o
   3   2   5     1182.97     1234.97     16.31 o
   4   2   5      321.68      338.79      9.42 o
   5   2   5       49.88       48.42      3.69 o
   6   2   5      197.47      211.95      8.86 o
   7   2   5       61.96       67.94      4.90 o
   8   2   5        0.56       -4.02      4.02 o
  -9   3   5       39.85       33.71      2.85 o
  -8   3   5      117.07      122.59      7.50 o
  -7   3   5      203.35      212.42      8.43 o
  -6   3   5     1289.52     1271.40     19.02 o
  -5   3   5      251.95      281.61      8.32 o
  -4   3   5      286.18      256.05      7.30 o
  -3   3   5     1973.87     2206.45     20.30 o
  -2   3   5     1061.87     1260.97     14.64 o
  -1   3   5      356.24      465.80      6.22 o
   0   3   5     1071.82      997.78      9.25 o
   1   3   5       23.37       20.68      2.08 o
   2   3   5        2.55        3.19      0.91 o
   3   3   5      227.68      226.05      7.69 o
   4   3   5      153.64      152.61      6.74 o
   5   3   5        4.53        1.73      3.08 o
   6   3   5       40.56       41.92      3.45 o
   7   3   5       51.69       56.78      5.24 o
  -9   4   5       50.92       44.76      3.74 o
  -8   4   5       65.16       62.88      4.73 o
  -7   4   5        7.40        4.97      3.20 o
  -6   4   5      460.71      445.76     11.73 o
  -5   4   5     1279.56     1223.51     17.93 o
  -4   4   5       21.28       18.62      1.52 o
  -3   4   5     1983.60     2016.50     20.91 o
  -2   4   5     1283.75     1339.91     16.39 o
  -1   4   5      155.35      157.97     11.08 o
   0   4   5     1035.10     1098.36     12.96 o
   1   4   5     1387.81     1349.35     12.05 o
   2   4   5        2.12        4.38      1.81 o
   3   4   5       52.98       52.23      3.69 o
   4   4   5      116.32      121.66      6.45 o
   5   4   5       75.02       77.80      4.97 o
   6   4   5       11.21        9.02      4.16 o
   7   4   5       49.91       58.36      5.39 o
  -8   5   5       20.89       14.45      1.94 o
  -7   5   5       57.95       68.18      4.73 o
  -6   5   5      108.83       99.39      6.30 o
  -5   5   5      465.06      442.56     11.73 o
  -4   5   5        7.96        6.56      2.82 o
  -3   5   5      332.93      309.46      8.99 o
  -2   5   5      470.21      471.68     10.60 o
  -1   5   5      143.25      160.63      4.46 o
   0   5   5      254.56      255.11     13.70 o
   1   5   5      532.68      538.45     10.96 o
   2   5   5      123.97      103.58      5.94 o
   3   5   5       17.89       16.79      1.49 o
   4   5   5      100.05       85.21      5.90 o
   5   5   5      115.75      124.63      7.28 o
   6   5   5        2.77        5.17      1.50 o
  -8   6   5       63.87       55.09      4.26 o
  -7   6   5      113.19      103.61      7.04 o
  -6   6   5       63.79       64.07      4.66 o
  -5   6   5      101.69      100.26      6.41 o
  -4   6   5      606.96      579.95     13.47 o
  -3   6   5       43.96       46.89      3.94 o
  -2   6   5      158.76      167.70      7.20 o
  -1   6   5       86.49       83.08      5.39 o
   0   6   5       41.65       46.71      2.47 o
   1   6   5       31.81       36.45      1.82 o
   2   6   5      230.76      242.60      9.30 o
   3   6   5        9.67        2.89      2.99 o
   4   6   5       25.24       19.19      1.94 o
   5   6   5       67.53       70.78      5.09 o
  -7   7   5       62.29       46.74      3.21 o
  -6   7   5      121.69      128.19      7.71 o
  -5   7   5       60.12       55.70      3.87 o
  -4   7   5      885.83      848.63     17.57 o
  -3   7   5      231.94      267.95     10.00 o
  -2   7   5      110.11      113.61      6.83 o
  -1   7   5      543.63      549.81      9.66 o
   0   7   5      304.09      300.54      7.25 o
   1   7   5       10.63        8.12      1.85 o
   2   7   5      106.52      133.65      7.34 o
   3   7   5       30.45       35.37      2.75 o
   4   7   5        5.25        4.66      2.52 o
  -6   8   5       57.31       51.65      4.54 o
  -5   8   5        0.29        3.44      2.72 o
  -4   8   5      150.62      151.94      8.36 o
  -3   8   5      212.78      226.73      9.90 o
  -2   8   5        5.60        8.65      3.19 o
  -1   8   5      245.92      250.47      7.35 o
   0   8   5      130.34      127.65      5.21 o
   1   8   5        3.99        3.43      2.32 o
   2   8   5       56.11       54.72      3.07 o
   3   8   5      100.68       93.84      6.40 o
  -4   9   5        6.25        8.14      1.76 o
  -3   9   5       88.98       94.98      7.08 o
  -2   9   5       24.45       28.21      2.21 o
  -1   9   5        4.95        5.04      2.09 o
   0   9   5       39.55       40.37      2.75 o
   1   9   5       50.01       45.46      2.74 o
  -2  -9   6       47.88       40.51      3.54 o
  -1  -9   6       88.44       93.28      4.95 o
   0  -9   6       18.02       24.48      1.69 o
   1  -9   6       27.50       30.14      1.70 o
   2  -9   6       62.88       64.25      4.99 o
   3  -9   6        6.08        2.11      3.98 o
  -4  -8   6       55.16       54.40      4.20 o
  -3  -8   6       87.74       68.05      5.00 o
  -2  -8   6        0.17       -0.07      1.99 o
  -1  -8   6      260.40      232.38      7.09 o
   0  -8   6      247.28      267.28      7.46 o
   1  -8   6        2.43        0.32      2.23 o
   2  -8   6      151.15      159.20      8.87 o
   3  -8   6      157.75      140.17      8.81 o
   4  -8   6        0.09        9.29      3.14 o
   5  -8   6       30.66       24.77      2.25 o
  -6  -7   6       11.27       19.60      2.06 o
  -5  -7   6        1.98        0.39      3.29 o
  -4  -7   6       50.49       64.55      4.47 o
  -3  -7   6       66.37       60.95      4.61 o
  -2  -7   6       13.01       19.67      1.19 o
  -1  -7   6      145.78      119.91      4.84 o
   0  -7   6      192.08      211.14      6.07 o
   1  -7   6       31.25       34.47      2.39 o
   2  -7   6      149.97      156.87      7.98 o
   3  -7   6      281.27      281.07     10.57 o
   4  -7   6       13.78       11.70      1.67 o
   5  -7   6        8.75       11.39      4.15 o
   6  -7   6       21.40       16.88      2.03 o
  -7  -6   6       23.66       19.15      2.37 o
  -6  -6   6      246.10      225.28     10.61 o
  -5  -6   6      111.00      120.81      7.21 o
  -4  -6   6       46.08       43.83      3.33 o
  -3  -6   6      174.22      222.58      8.45 o
  -2  -6   6       93.28       73.54      5.20 o
  -1  -6   6        8.22        8.00      2.12 o
   0  -6   6       82.51       83.56      3.72 o
   1  -6   6       37.54       47.77      7.14 o
   2  -6   6        0.15        4.36      2.37 o
   3  -6   6       13.37       16.99      1.68 o
   4  -6   6      133.09      145.62      7.28 o
   5  -6   6        3.58        0.00      2.93 o
   6  -6   6       29.05       27.55      2.18 o
  -7  -5   6        4.34        5.07      3.59 o
  -6  -5   6      169.30      148.98      8.09 o
  -5  -5   6      119.60      114.25      6.90 o
  -4  -5   6        0.02        0.00      2.60 o
  -3  -5   6      452.19      484.40     11.74 o
  -2  -5   6     1085.81     1079.49     16.73 o
  -1  -5   6       10.30       11.12      1.11 o
   0  -5   6      278.60      267.41     16.48 o
   1  -5   6      349.40      356.10      6.77 o
   2  -5   6      239.11      252.14      8.43 o
   3  -5   6        0.85        2.37      1.88 o
   4  -5   6      166.87      184.25      7.89 o
   5  -5   6       64.86       62.60      4.31 o
   6  -5   6        2.45        2.12      2.87 o
   7  -5   6       19.83       16.71      1.88 o
  -8  -4   6       46.86       41.81      3.77 o
  -7  -4   6        8.69        8.25      3.27 o
  -6  -4   6        6.20        0.63      3.20 o
  -5  -4   6      229.01      218.94      8.32 o
  -4  -4   6      289.86      274.45      8.84 o
  -3  -4   6       55.68       67.02      4.37 o
  -2  -4   6     1126.63     1108.42     15.68 o
  -1  -4   6      483.26      525.14      7.36 o
   0  -4   6       99.95      108.72      5.10 o
   1  -4   6     1532.63     1647.03     13.32 o
   2  -4   6      466.48      449.41     10.29 o
   3  -4   6       78.72       67.44      4.44 o
   4  -4   6      147.49      152.59      6.69 o
   5  -4   6      247.85      259.07      9.52 o
   6  -4   6        8.89        7.64      3.63 o
   7  -4   6       38.33       30.89      2.48 o
  -8  -3   6       50.65       63.46      4.61 o
  -7  -3   6        7.54        4.67      2.75 o
  -6  -3   6        6.51        6.30      2.68 o
  -5  -3   6      168.05      154.98      7.13 o
  -4  -3   6       56.97       55.78      3.82 o
  -3  -3   6        4.16       -0.20      1.89 o
  -2  -3   6       83.55       67.25      3.86 o
  -1  -3   6      767.83      700.97      8.77 o
   0  -3   6       11.53        6.98      0.73 o
   1  -3   6      308.07      355.05      6.84 o
   2  -3   6      221.21      209.14      6.78 o
   3  -3   6       32.93       37.34      2.61 o
   4  -3   6       23.21       23.42      1.85 o
   5  -3   6      131.67      142.05      6.99 o
   6  -3   6       27.13       23.18      1.89 o
   7  -3   6        0.14        0.73      2.87 o
   8  -3   6        3.83        5.07      3.58 o
  -9  -2   6        5.96        2.08      3.93 o
  -8  -2   6       57.25       72.75      5.10 o
  -7  -2   6      236.43      255.85      9.42 o
  -6  -2   6      162.64      140.02      6.91 o
  -5  -2   6       37.02       38.54      2.93 o
  -4  -2   6     1014.57     1061.10     15.19 o
  -3  -2   6     1003.53      994.79     13.86 o
  -2  -2   6        4.02        5.40      0.87 o
  -1  -2   6     1383.69     1256.06     10.04 o
   0  -2   6      650.07      757.99      7.83 o
   1  -2   6        0.13        4.78      0.73 o
   2  -2   6      260.43      288.29      7.49 o
   3  -2   6      321.43      309.67      8.51 o
   4  -2   6        2.02        2.30      1.92 o
   5  -2   6       23.65       27.08      1.90 o
   6  -2   6      121.92      120.78      7.17 o
   7  -2   6       20.73       18.49      1.82 o
   8  -2   6       15.78        8.30      4.23 o
  -9  -1   6       57.98       71.94      5.33 o
  -8  -1   6       90.90       99.07      7.01 o
  -7  -1   6      306.56      355.65     11.16 o
  -6  -1   6       61.04       55.07      4.37 o
  -5  -1   6       38.42       36.74      2.49 o
  -4  -1   6     1005.21     1122.56     14.96 o
  -3  -1   6      877.76      912.00     12.74 o
  -2  -1   6       47.73       88.22      3.98 o
  -1  -1   6     1422.34     1493.71     33.27 o
   0  -1   6     1918.08     1987.44     13.05 o
   1  -1   6        3.55        2.09      1.31 o
   2  -1   6      322.19      360.70      8.19 o
   3  -1   6      220.15      208.27      6.92 o
   4  -1   6       59.02       63.98      4.46 o
   5  -1   6        2.80        5.02      2.16 o
   6  -1   6       27.46       30.30      2.18 o
   7  -1   6       30.59       30.32      2.06 o
   8  -1   6        2.65        5.38      3.23 o
  -9   0   6      115.26      115.18      7.89 o
  -8   0   6        6.03        4.09      1.53 o
  -7   0   6      115.89      137.55      7.10 o
  -6   0   6      100.39      102.93      5.71 o
  -5   0   6      134.74      141.01      6.14 o
  -4   0   6        0.96        2.39      1.63 o
  -3   0   6      625.13      710.83     11.08 o
  -2   0   6      603.31      603.68      9.63 o
  -1   0   6      185.26      175.43      3.64 o
   0   0   6     1423.55     1433.69     18.07 o
   1   0   6     1589.62     1755.84     11.82 o
   2   0   6        9.70        8.89      0.92 o
   3   0   6      501.99      577.29     11.15 o
   4   0   6      573.80      581.29     12.15 o
   5   0   6        7.62        9.90      1.32 o
   6   0   6       77.17       81.69      6.23 o
   7   0   6      113.40      116.88      7.25 o
   8   0   6       12.36       14.50      2.08 o
  -9   1   6       59.24       56.47      4.79 o
  -8   1   6      108.85      127.73      7.42 o
  -7   1   6       18.45       13.22      1.52 o
  -6   1   6      505.87      529.81     12.03 o
  -5   1   6      181.11      172.97      6.56 o
  -4   1   6       16.74       11.30      1.07 o
  -3   1   6      610.49      704.05     11.10 o
  -2   1   6     1008.67     1073.65     12.99 o
  -1   1   6       40.55       59.24      2.49 o
   0   1   6      805.53      945.16      8.60 o
   1   1   6      795.18      760.74      7.98 o
   2   1   6       21.29       30.85      2.34 o
   3   1   6      222.70      265.61      7.92 o
   4   1   6      378.50      345.10      9.63 o
   5   1   6       24.03       29.53      1.96 o
   6   1   6       38.12       43.66      3.56 o
   7   1   6       30.65       33.96      2.45 o
  -9   2   6       31.94       26.66      2.32 o
  -8   2   6      367.17      343.38     11.97 o
  -7   2   6       28.92       42.37      2.77 o
  -6   2   6      230.12      250.46      8.68 o
  -5   2   6      590.55      595.14     12.06 o
  -4   2   6      534.85      572.30     10.96 o
  -3   2   6      180.44      184.09      6.10 o
  -2   2   6     1524.65     1633.61     16.68 o
  -1   2   6        4.20        5.01      0.58 o
   0   2   6       17.44       25.65      2.61 o
   1   2   6       26.41       15.67      0.81 o
   2   2   6      108.89      104.95      4.88 o
   3   2   6        0.04        0.44      1.99 o
   4   2   6        5.85        1.50      2.52 o
   5   2   6       56.40       56.79      4.45 o
   6   2   6       36.14       36.62      2.80 o
   7   2   6        5.77        9.24      1.78 o
  -9   3   6       13.39       11.18      2.06 o
  -8   3   6       64.08       59.19      4.66 o
  -7   3   6       78.56       78.00      5.87 o
  -6   3   6        0.07        1.07      2.42 o
  -5   3   6      538.33      574.00     12.41 o
  -4   3   6      547.05      545.93     11.13 o
  -3   3   6        7.45       12.76      1.22 o
  -2   3   6      713.80      684.77     11.69 o
  -1   3   6     2064.16     2213.28     14.53 o
   0   3   6       69.85       95.23      3.29 o
   1   3   6      387.97      412.00      6.56 o
   2   3   6      299.20      299.80      8.65 o
   3   3   6      167.73      166.22      6.98 o
   4   3   6       19.36       17.92      1.56 o
   5   3   6      121.41      112.60      6.71 o
   6   3   6       82.63       94.94      6.47 o
   7   3   6        0.02       -0.41      2.99 o
  -9   4   6        0.50       -1.68      3.48 o
  -8   4   6       35.44       38.93      2.95 o
  -7   4   6      338.02      293.50     10.76 o
  -6   4   6       40.03       45.68      3.85 o
  -5   4   6      107.84      104.74      5.88 o
  -4   4   6      256.93      271.27      8.46 o
  -3   4   6      465.42      463.33     10.46 o
  -2   4   6       44.57       42.46      2.92 o
  -1   4   6     1693.83     1730.94     20.49 o
   0   4   6      209.17      228.61      5.24 o
   1   4   6      178.54      189.31      5.52 o
   2   4   6      427.90      418.60     10.69 o
   3   4   6      309.26      316.19     10.00 o
   4   4   6        6.25        6.84      2.99 o
   5   4   6       86.78       82.69      6.30 o
   6   4   6       46.59       47.01      3.55 o
  -8   5   6       21.22       23.95      2.04 o
  -7   5   6       96.62       84.03      6.71 o
  -6   5   6       78.98       71.65      5.68 o
  -5   5   6        0.03        3.41      2.78 o
  -4   5   6      263.30      278.77      8.99 o
  -3   5   6      218.55      218.49      7.92 o
  -2   5   6        1.76        4.25      1.74 o
  -1   5   6       85.39       73.37      3.40 o
   0   5   6      311.89      322.67      6.70 o
   1   5   6        8.05        8.99      1.38 o
   2   5   6      149.82      145.99      6.76 o
   3   5   6       44.22       46.35      3.28 o
   4   5   6        7.98        9.37      1.44 o
   5   5   6        0.05        1.11      2.80 o
   6   5   6       41.87       40.31      3.13 o
  -8   6   6        9.23        5.50      4.42 o
  -7   6   6       13.11       14.22      1.89 o
  -6   6   6      356.68      343.15     11.53 o
  -5   6   6      144.36      134.11      7.46 o
  -4   6   6      123.04      108.38      6.55 o
  -3   6   6      430.02      478.72     12.55 o
  -2   6   6      330.29      309.31     10.04 o
  -1   6   6        2.35        4.78      1.82 o
   0   6   6      442.01      422.22      8.23 o
   1   6   6       84.67       82.40      4.07 o
   2   6   6        5.75        5.29      2.94 o
   3   6   6       12.84       14.08      1.84 o
   4   6   6       26.27       25.63      2.04 o
   5   6   6        0.21       -3.09      3.09 o
  -7   7   6        1.16       -1.23      3.11 o
  -6   7   6       63.90       66.00      4.30 o
  -5   7   6       69.50       59.91      4.52 o
  -4   7   6        6.07        0.33      2.94 o
  -3   7   6      215.11      209.03      9.32 o
  -2   7   6      172.94      180.07      8.47 o
  -1   7   6        0.70        0.93      1.92 o
   0   7   6      116.68      108.72     13.74 o
   1   7   6      261.01      275.56      7.42 o
   2   7   6       44.86       54.53      4.12 o
   3   7   6       19.95       20.09      1.96 o
   4   7   6       24.57       31.75      2.72 o
  -6   8   6        8.33        9.65      4.09 o
  -5   8   6      138.35      121.08      8.19 o
  -4   8   6       98.70       92.82      6.50 o
  -3   8   6        4.22        0.37      3.42 o
  -2   8   6       61.91       73.90      5.90 o
  -1   8   6       65.80       51.92      2.84 o
   0   8   6        0.56        1.32      2.08 o
   1   8   6      109.00       99.09      5.05 o
   2   8   6       64.16       63.56      3.40 o
  -3   9   6        1.12       -3.32      3.32 o
  -2   9   6       87.92       81.56      5.77 o
  -1   9   6       55.49       63.47      3.45 o
   0   9   6       10.46        6.98      1.59 o
  -1  -9   7       15.84       20.23      1.61 o
   0  -9   7       87.88       73.70      6.08 o
   1  -9   7       94.16       94.23      6.01 o
   2  -9   7        1.92        0.00      3.30 o
  -4  -8   7       17.71       18.84      2.12 o
  -3  -8   7       38.35       36.17      3.20 o
  -2  -8   7      106.40      105.74      5.35 o
  -1  -8   7       29.09       19.51      2.66 o
   0  -8   7       18.53       18.02      2.08 o
   1  -8   7      215.81      196.38      6.61 o
   2  -8   7       66.66       74.55      5.37 o
   3  -8   7       39.70       38.88      2.84 o
   4  -8   7      108.51      103.24      7.76 o
  -5  -7   7       63.52       58.01      4.76 o
  -4  -7   7        3.17        2.93      3.02 o
  -3  -7   7       11.57        9.59      3.72 o
  -2  -7   7      104.99      124.69      5.08 o
  -1  -7   7       37.17       42.36      3.16 o
   0  -7   7       28.26       36.27      2.47 o
   1  -7   7       24.48       23.60      1.24 o
   2  -7   7       43.71       45.26      3.52 o
   3  -7   7        5.66        4.94      3.80 o
   4  -7   7       49.21       51.55      3.85 o
   5  -7   7       42.38       44.36      3.61 o
  -6  -6   7        3.03        7.88      3.90 o
  -5  -6   7       28.35       27.31      2.16 o
  -4  -6   7      179.43      174.89      8.27 o
  -3  -6   7      193.45      196.25      8.68 o
  -2  -6   7       96.46      104.43      6.02 o
  -1  -6   7      499.24      512.62      8.97 o
   0  -6   7      144.92      139.37      7.71 o
   1  -6   7        5.69        2.52      1.65 o
   2  -6   7      192.67      159.19      7.63 o
   3  -6   7      210.53      229.79      9.18 o
   4  -6   7        0.32       -0.33      3.15 o
   5  -6   7       29.45       30.50      2.83 o
   6  -6   7       65.67       76.94      5.73 o
  -7  -5   7       43.98       52.23      3.96 o
  -6  -5   7       19.11       14.72      1.77 o
  -5  -5   7       11.14       10.10      1.47 o
  -4  -5   7       92.83       90.07      5.85 o
  -3  -5   7      159.93      175.66      7.62 o
  -2  -5   7        0.44        3.31      2.26 o
  -1  -5   7      974.52      958.13     16.98 o
   0  -5   7      849.05      859.03     10.82 o
   1  -5   7      176.23      177.62      5.42 o
   2  -5   7      532.57      507.01     12.28 o
   3  -5   7      307.80      328.45     10.43 o
   4  -5   7       21.11       21.74      1.88 o
   5  -5   7       79.96       75.96      6.03 o
   6  -5   7       81.75       95.03      6.79 o
  -8  -4   7        2.94       -0.84      3.67 o
  -7  -4   7      201.39      225.91      9.92 o
  -6  -4   7      237.21      216.31      9.47 o
  -5  -4   7        7.01        8.19      3.49 o
  -4  -4   7       33.72       30.66      1.90 o
  -3  -4   7      200.36      209.13      7.49 o
  -2  -4   7      681.90      637.58     12.60 o
  -1  -4   7       24.02       30.59      2.83 o
   0  -4   7      979.09      955.28     26.67 o
   1  -4   7       43.36       43.91      2.20 o
   2  -4   7      134.53      133.97      6.14 o
   3  -4   7      276.10      277.59      9.41 o
   4  -4   7       71.35       66.92      5.11 o
   5  -4   7       78.25       74.37      4.87 o
   6  -4   7       63.47       62.49      4.65 o
   7  -4   7       49.02       60.36      4.81 o
  -8  -3   7        0.78        5.53      2.80 o
  -7  -3   7      125.77      123.44      7.81 o
  -6  -3   7      219.84      237.71      9.21 o
  -5  -3   7       28.18       37.74      3.07 o
  -4  -3   7      388.66      355.25      9.60 o
  -3  -3   7      102.88      110.19      5.33 o
  -2  -3   7       82.25       93.08      4.66 o
  -1  -3   7       90.94       73.32      4.49 o
   0  -3   7      311.83      317.28      5.78 o
   1  -3   7      926.19      886.50     17.46 o
   2  -3   7        0.02        1.73      1.79 o
   3  -3   7       52.05       48.18      3.30 o
   4  -3   7       95.49       94.77      5.57 o
   5  -3   7       28.85       29.41      2.27 o
   6  -3   7       24.78       30.34      2.74 o
   7  -3   7       30.19       27.38      2.34 o
  -8  -2   7       31.65       31.42      2.27 o
  -7  -2   7       28.91       33.13      2.94 o
  -6  -2   7       40.50       54.74      4.04 o
  -5  -2   7      356.80      348.36      9.81 o
  -4  -2   7        0.65        2.63      2.34 o
  -3  -2   7       41.46       45.94      3.61 o
  -2  -2   7      235.30      277.85      7.54 o
  -1  -2   7      854.84      868.37     13.16 o
   0  -2   7        1.61        7.24      0.67 o
   1  -2   7     1871.21     1847.54     36.52 o
   2  -2   7      464.52      454.80     10.02 o
   3  -2   7       30.09       30.25      2.81 o
   4  -2   7      202.19      202.89      7.77 o
   5  -2   7      247.47      233.16      9.41 o
   6  -2   7        0.22        1.33      2.53 o
   7  -2   7       16.70        9.90      4.31 o
  -9  -1   7       90.82      101.11      6.36 o
  -8  -1   7       72.40       67.94      5.16 o
  -7  -1   7       77.77       84.95      6.14 o
  -6  -1   7        0.69       -1.08      2.84 o
  -5  -1   7      715.48      727.60     13.87 o
  -4  -1   7      326.39      311.17      8.69 o
  -3  -1   7       46.89       39.87      2.74 o
  -2  -1   7      136.26      160.61      5.59 o
  -1  -1   7      847.32      922.15      8.99 o
   0  -1   7       56.24       47.78      2.37 o
   1  -1   7     1216.66     1376.38     26.67 o
   2  -1   7     1149.02     1098.36     15.30 o
   3  -1   7       66.74       68.57      4.50 o
   4  -1   7      383.41      392.08     10.56 o
   5  -1   7      213.51      201.92      8.46 o
   6  -1   7       18.59       20.98      1.75 o
   7  -1   7       28.36       35.49      2.77 o
  -9   0   7       43.03       47.06      4.01 o
  -8   0   7      194.04      173.13      8.84 o
  -7   0   7       49.54       47.31      3.75 o
  -6   0   7       26.46       18.54      1.70 o
  -5   0   7      425.16      460.96     10.95 o
  -4   0   7     1077.96     1067.66     15.19 o
  -3   0   7       17.00       35.13      2.38 o
  -2   0   7      256.28      260.33      6.98 o
  -1   0   7      404.73      479.77      6.47 o
   0   0   7      700.75      809.22      8.52 o
   1   0   7      103.85       77.55      2.92 o
   2   0   7      692.65      692.58     12.14 o
   3   0   7      225.69      214.72      7.66 o
   4   0   7       71.25       95.86      5.50 o
   5   0   7       70.12       63.32      4.35 o
   6   0   7       31.45       29.02      2.42 o
   7   0   7        5.46        6.51      3.73 o
  -9   1   7        7.28       12.16      4.10 o
  -8   1   7       82.79       84.99      5.33 o
  -7   1   7        2.07        7.60      2.70 o
  -6   1   7        4.06        6.25      1.19 o
  -5   1   7        3.15        5.85      2.70 o
  -4   1   7      710.11      690.66     12.38 o
  -3   1   7       26.65       25.28      1.87 o
  -2   1   7     1050.26     1066.89     14.01 o
  -1   1   7      122.98      125.27      6.22 o
   0   1   7      299.36      374.06      5.98 o
   1   1   7      103.61      115.89      3.52 o
   2   1   7      286.91      330.43      8.73 o
   3   1   7      579.49      586.57     12.43 o
   4   1   7       82.72       82.35      5.73 o
   5   1   7        8.04       10.97      1.45 o
   6   1   7       98.88       88.88      6.57 o
   7   1   7       22.75       22.01      2.19 o
  -9   2   7       58.71       66.36      5.11 o
  -8   2   7        5.69       11.25      1.70 o
  -7   2   7      122.20      126.44      7.20 o
  -6   2   7      219.57      217.15      8.25 o
  -5   2   7      222.62      217.61      7.84 o
  -4   2   7        4.29        9.48      1.16 o
  -3   2   7     1208.96     1138.31     15.63 o
  -2   2   7      275.37      315.55      8.00 o
  -1   2   7      358.31      319.01      5.68 o
   0   2   7      340.47      364.43     13.35 o
   1   2   7       13.81       17.77      1.06 o
   2   2   7       19.27       28.56      2.37 o
   3   2   7      289.87      288.98      9.15 o
   4   2   7      152.57      162.96      7.31 o
   5   2   7       27.00       30.99      2.61 o
   6   2   7       58.84       57.13      4.34 o
   7   2   7       33.88       37.77      3.15 o
  -9   3   7       37.37       43.64      3.82 o
  -8   3   7        1.02        0.37      3.53 o
  -7   3   7      253.07      255.91      9.73 o
  -6   3   7       17.68       16.39      1.56 o
  -5   3   7        6.40        5.63      2.56 o
  -4   3   7      239.31      236.79      7.85 o
  -3   3   7      720.01      763.58     13.41 o
  -2   3   7     1412.14     1355.44     17.23 o
  -1   3   7       40.53       38.94      2.60 o
   0   3   7      241.54      211.64      5.44 o
   1   3   7      423.12      462.38      7.48 o
   2   3   7       71.50       76.33      4.87 o
   3   3   7      167.10      183.06      7.56 o
   4   3   7       99.65      105.60      6.78 o
   5   3   7        2.71        2.70      3.01 o
   6   3   7        3.44       -0.76      3.80 o
  -8   4   7       69.70       67.86      5.09 o
  -7   4   7       19.52       22.51      2.34 o
  -6   4   7      175.66      181.11      8.03 o
  -5   4   7      136.93      126.29      6.60 o
  -4   4   7       28.22       30.13      2.18 o
  -3   4   7      103.48      110.00      5.72 o
  -2   4   7     1146.90     1105.47     16.45 o
  -1   4   7      305.68      274.69      6.02 o
   0   4   7      375.18      362.44      6.95 o
   1   4   7      705.42      690.43      9.63 o
   2   4   7       78.70       82.85      5.24 o
   3   4   7       14.17       15.53      1.64 o
   4   4   7      130.27      126.02      7.37 o
   5   4   7       64.35       64.38      5.16 o
   6   4   7        9.29       13.94      4.78 o
  -8   5   7       80.37       91.02      6.33 o
  -7   5   7        5.05        7.99      3.29 o
  -6   5   7      230.99      244.29      9.52 o
  -5   5   7       36.30       35.99      2.66 o
  -4   5   7       73.45       68.74      5.24 o
  -3   5   7        1.55       -0.54      2.44 o
  -2   5   7      137.56      136.34      6.79 o
  -1   5   7       87.71       88.93      3.95 o
   0   5   7      199.91      199.37      5.51 o
   1   5   7       82.99       78.33      3.87 o
   2   5   7       24.24       25.12      1.85 o
   3   5   7       10.25        9.94      1.58 o
   4   5   7       33.22       24.27      2.15 o
   5   5   7       30.79       31.24      2.41 o
  -7   6   7       70.37       73.04      5.19 o
  -6   6   7        2.58       -3.39      3.39 o
  -5   6   7       30.81       44.97      3.35 o
  -4   6   7      106.13       91.48      6.24 o
  -3   6   7      213.30      194.09      8.51 o
  -2   6   7       18.42       26.23      2.06 o
  -1   6   7      307.58      343.12      9.59 o
   0   6   7      251.60      248.47      9.12 o
   1   6   7       11.79       14.23      1.24 o
   2   6   7      109.51      118.28      7.10 o
   3   6   7       27.09       27.01      2.07 o
   4   6   7        0.11       -1.18      3.39 o
  -6   7   7       29.08       31.18      2.23 o
  -5   7   7       56.94       61.51      4.87 o
  -4   7   7      154.17      131.79      8.21 o
  -3   7   7       50.62       43.44      3.75 o
  -2   7   7        0.57       -1.67      3.49 o
  -1   7   7      243.90      222.23      6.82 o
   0   7   7      314.74      335.98      8.35 o
   1   7   7        4.93       10.53      2.88 o
   2   7   7      118.73      114.56      7.55 o
   3   7   7       55.78       51.65      3.70 o
  -5   8   7        0.64        3.32      3.71 o
  -4   8   7       95.91      101.46      7.71 o
  -3   8   7       39.10       33.45      2.70 o
  -2   8   7        2.31        1.92      3.11 o
  -1   8   7        7.13        3.43      2.68 o
   0   8   7       73.56       72.59      3.86 o
   1   8   7       23.72       28.06      1.68 o
  -3  -8   8       37.78       44.08      3.68 o
  -2  -8   8        0.46        1.77      2.57 o
  -1  -8   8       67.59       74.23      5.72 o
   0  -8   8      102.74      103.75      5.10 o
   1  -8   8       31.08       21.84      1.49 o
   2  -8   8       39.08       38.37      3.04 o
   3  -8   8      155.89      132.24      8.86 o
  -5  -7   8       12.75       13.14      1.74 o
  -4  -7   8       49.82       37.81      3.20 o
  -3  -7   8      151.02      152.74      8.57 o
  -2  -7   8        1.77        2.45      2.16 o
  -1  -7   8      116.28      111.92      6.47 o
   0  -7   8      105.89      123.95      6.32 o
   1  -7   8       13.70       14.13      1.20 o
   2  -7   8      120.09      113.63      7.33 o
   3  -7   8      123.32      110.13      7.60 o
   4  -7   8        9.96       15.18      1.87 o
  -6  -6   8      105.74      107.28      7.64 o
  -5  -6   8       75.37       67.67      4.87 o
  -4  -6   8        0.28        5.16      2.86 o
  -3  -6   8      166.19      134.40      7.62 o
  -2  -6   8      367.95      390.41     11.77 o
  -1  -6   8       16.45       16.12      1.12 o
   0  -6   8      152.45      166.42      5.58 o
   1  -6   8      128.48      129.46      4.90 o
   2  -6   8        9.53        6.67      3.44 o
   3  -6   8       17.83       19.49      1.86 o
   4  -6   8       48.00       39.47      3.18 o
   5  -6   8        5.03       10.60      1.75 o
  -7  -5   8       13.16       14.27      1.96 o
  -6  -5   8      114.35       99.93      7.33 o
  -5  -5   8       18.11       22.18      1.88 o
  -4  -5   8        1.98        0.93      2.89 o
  -3  -5   8       37.67       30.01      2.30 o
  -2  -5   8      459.17      431.86     11.55 o
  -1  -5   8      149.25      167.25     17.60 o
   0  -5   8      108.35      107.88      4.33 o
   1  -5   8      517.45      544.26      9.17 o
   2  -5   8      389.87      404.34     11.41 o
   3  -5   8       54.82       69.99      4.53 o
   4  -5   8      246.31      219.81      9.45 o
   5  -5   8       53.91       52.52      3.16 o
   6  -5   8        0.04        4.44      3.54 o
  -7  -4   8       24.19       23.37      2.15 o
  -6  -4   8      133.41      133.18      7.68 o
  -5  -4   8      231.86      243.06      9.50 o
  -4  -4   8       36.04       33.44      2.70 o
  -3  -4   8       15.75       17.50      1.54 o
  -2  -4   8      140.21      130.78      6.31 o
  -1  -4   8      444.50      461.05      7.83 o
   0  -4   8       21.66       22.96      1.21 o
   1  -4   8      320.36      344.38     15.17 o
   2  -4   8      433.85      453.18     11.65 o
   3  -4   8       13.69       12.91      1.54 o
   4  -4   8      171.25      174.70      8.29 o
   5  -4   8      131.14      114.39      7.24 o
   6  -4   8        1.10        1.54      3.20 o
  -8  -3   8       29.57       25.61      2.40 o
  -7  -3   8      105.02      125.56      7.55 o
  -6  -3   8        0.00       -0.64      3.20 o
  -5  -3   8      215.72      230.15      8.56 o
  -4  -3   8       89.54      108.13      5.89 o
  -3  -3   8        2.34        4.13      2.13 o
  -2  -3   8       36.35       32.94      2.92 o
  -1  -3   8      281.15      285.88      5.89 o
   0  -3   8      127.00      123.56      4.09 o
   1  -3   8      134.00      136.36      4.28 o
   2  -3   8      221.30      222.37      7.99 o
   3  -3   8      211.29      206.77      8.11 o
   4  -3   8       18.62       22.86      1.94 o
   5  -3   8      155.79      152.53      8.25 o
   6  -3   8       30.53       32.63      2.18 o
   7  -3   8        0.00        0.83      2.56 o
  -8  -2   8        0.63        0.79      3.64 o
  -7  -2   8      253.93      269.34     10.83 o
  -6  -2   8      367.98      376.82     11.41 o
  -5  -2   8       23.36       27.56      2.77 o
  -4  -2   8      582.34      591.45     12.54 o
  -3  -2   8      747.20      818.13     14.21 o
  -2  -2   8       90.97      110.98      5.24 o
  -1  -2   8      472.99      528.71      7.85 o
   0  -2   8     1335.64     1386.63     12.43 o
   1  -2   8       34.35       36.50      1.96 o
   2  -2   8      277.94      275.36      8.28 o
   3  -2   8      293.02      305.28      9.66 o
   4  -2   8       23.65       21.23      1.80 o
   5  -2   8       98.71      102.95      6.96 o
   6  -2   8       70.79       60.83      4.72 o
   7  -2   8        1.63        9.40      3.14 o
  -8  -1   8        7.51        6.07      3.44 o
  -7  -1   8      181.13      180.03      8.73 o
  -6  -1   8      182.36      194.96      8.20 o
  -5  -1   8        6.66        7.51      3.03 o
  -4  -1   8      429.52      407.49     10.19 o
  -3  -1   8      466.45      411.86      9.92 o
  -2  -1   8        7.48       17.24      1.50 o
  -1  -1   8      110.57      125.22      5.49 o
   0  -1   8      599.96      666.55      8.45 o
   1  -1   8      622.43      633.07      8.52 o
   2  -1   8      107.43      108.32      5.41 o
   3  -1   8      287.45      326.91      9.64 o
   4  -1   8      160.97      158.47      7.52 o
   5  -1   8        0.69        2.54      2.73 o
   6  -1   8       63.05       65.21      4.80 o
   7  -1   8       31.53       26.70      2.38 o
  -9   0   8       69.47       86.98      5.88 o
  -8   0   8        0.72       -3.31      3.31 o
  -7   0   8        7.59        9.46      1.41 o
  -6   0   8      184.69      185.21      8.02 o
  -5   0   8      264.58      257.24      8.64 o
  -4   0   8      121.74      126.81      5.85 o
  -3   0   8      366.29      327.63      8.87 o
  -2   0   8      271.21      277.52      7.75 o
  -1   0   8       98.16      143.31      3.94 o
   0   0   8      332.96      373.60      6.44 o
   1   0   8     1256.25     1277.36     11.95 o
   2   0   8       54.54       59.16      4.16 o
   3   0   8      205.11      216.33      8.10 o
   4   0   8      322.36      314.36     10.37 o
   5   0   8       98.66       95.49      6.60 o
   6   0   8       57.82       62.01      4.83 o
   7   0   8       82.31       66.41      5.60 o
  -9   1   8       37.69       43.39      2.96 o
  -8   1   8       38.86       41.06      3.49 o
  -7   1   8        9.15        9.68      1.35 o
  -6   1   8       58.43       54.70      3.97 o
  -5   1   8      244.47      280.38      9.00 o
  -4   1   8      102.97       92.92      5.15 o
  -3   1   8      115.02      123.07      5.41 o
  -2   1   8      735.39      697.60     12.27 o
  -1   1   8       19.76       24.07      1.94 o
   0   1   8      351.83      375.01     15.44 o
   1   1   8      311.44      311.08      6.03 o
   2   1   8       96.86      100.96      5.27 o
   3   1   8      196.58      192.91      8.02 o
   4   1   8      201.41      206.99      8.53 o
   5   1   8       13.73       12.22      1.66 o
   6   1   8        1.17        2.60      3.18 o
  -9   2   8       34.28       31.92      2.42 o
  -8   2   8      168.92      192.23      9.41 o
  -7   2   8        4.33        5.58      3.20 o
  -6   2   8        1.35        2.92      2.64 o
  -5   2   8      228.91      215.75      8.10 o
  -4   2   8     1156.72     1166.03     17.29 o
  -3   2   8       25.84       17.01      1.42 o
  -2   2   8      582.16      537.97     11.28 o
  -1   2   8      933.29      902.41     13.82 o
   0   2   8      307.92      345.15      6.46 o
   1   2   8      191.82      198.68      5.14 o
   2   2   8      534.35      481.44     11.71 o
   3   2   8        0.11       -1.11      2.65 o
   4   2   8       33.10       45.45      3.65 o
   5   2   8        9.53       13.48      1.51 o
   6   2   8       17.35       17.37      2.08 o
  -8   3   8      126.06      133.88      8.53 o
  -7   3   8       29.49       35.53      2.97 o
  -6   3   8       28.83       28.64      2.21 o
  -5   3   8      128.73      133.16      6.79 o
  -4   3   8       79.93       86.77      5.40 o
  -3   3   8        6.32        6.50      1.14 o
  -2   3   8      102.67      105.17      5.55 o
  -1   3   8      719.25      739.78      9.66 o
   0   3   8      323.19      314.68      9.23 o
   1   3   8       90.40       97.98      7.65 o
   2   3   8      447.77      428.96     11.56 o
   3   3   8      314.04      326.07     10.81 o
   4   3   8        3.14        0.65      2.89 o
   5   3   8       88.33       93.30      7.31 o
   6   3   8       15.71        9.80      4.00 o
  -8   4   8       46.10       53.07      3.83 o
  -7   4   8      219.60      236.67      9.90 o
  -6   4   8        7.90        3.89      3.17 o
  -5   4   8        2.57        5.62      1.32 o
  -4   4   8       28.41       27.66      2.42 o
  -3   4   8      317.52      314.11      9.73 o
  -2   4   8        9.82        6.33      3.05 o
  -1   4   8      146.23      147.42      4.70 o
   0   4   8      147.38      157.69      5.11 o
   1   4   8       59.51       43.85      6.13 o
   2   4   8      138.18      139.45      7.08 o
   3   4   8      380.07      362.17     11.88 o
   4   4   8        1.42       -0.70      3.50 o
   5   4   8       63.84       60.69      4.55 o
  -7   5   8      103.75      115.06      7.56 o
  -6   5   8       84.31       94.48      6.95 o
  -5   5   8        4.68       -0.32      3.06 o
  -4   5   8       55.51       58.08      4.20 o
  -3   5   8      273.70      261.78      9.69 o
  -2   5   8      106.84      117.85      6.62 o
  -1   5   8       44.45       42.39      3.56 o
   0   5   8      218.59      222.34      7.03 o
   1   5   8       47.18       48.51      2.70 o
   2   5   8       26.21       32.32      2.65 o
   3   5   8       66.18       51.04      3.95 o
   4   5   8       20.41       20.55      2.07 o
  -7   6   8       13.37       10.34      1.92 o
  -6   6   8      102.99      106.21      7.35 o
  -5   6   8       18.88       23.87      2.08 o
  -4   6   8        5.24       10.32      3.48 o
  -3   6   8      103.13       94.49      6.63 o
  -2   6   8      331.54      297.54     10.68 o
  -1   6   8       11.75       10.75      3.14 o
   0   6   8      160.47      150.34      5.64 o
   1   6   8      133.42      139.49      5.52 o
   2   6   8       40.65       36.91      3.14 o
   3   6   8        5.28        5.13      4.13 o
   4   6   8       46.70       39.45      2.96 o
  -6   7   8       38.49       39.17      2.77 o
  -5   7   8       33.77       44.63      3.82 o
  -4   7   8        0.41       -0.37      3.13 o
  -3   7   8        4.20       -3.32      3.44 o
  -2   7   8       60.54       56.56      4.43 o
  -1   7   8       32.61       29.14      1.79 o
   0   7   8       45.02       42.60      2.47 o
   1   7   8      129.10      130.91      5.72 o
   2   7   8       38.02       40.15      3.46 o
  -4   8   8       46.77       53.13      4.45 o
  -3   8   8        0.08        3.31      3.56 o
  -2   8   8       38.92       44.09      3.07 o
  -1   8   8       70.67       75.15      4.29 o
   0   8   8        2.06        5.27      3.33 o
  -2  -8   9       17.66        7.77      2.76 o
  -1  -8   9        5.07        8.59      2.88 o
   0  -8   9        6.44        3.66      6.15 o
   1  -8   9       66.53       72.65      4.18 o
   2  -8   9        6.71        6.32      3.79 o
  -4  -7   9       54.44       55.33      4.25 o
  -3  -7   9       22.02       25.89      2.39 o
  -2  -7   9      111.45       98.56      4.45 o
  -1  -7   9       38.16       37.76      2.21 o
   0  -7   9        0.55       -2.09      2.75 o
   1  -7   9       31.77       42.70      2.47 o
   2  -7   9       30.64       39.36      3.62 o
   3  -7   9        0.06        1.21      3.21 o
   4  -7   9       26.60       31.63      2.38 o
  -5  -6   9       27.87       30.85      2.32 o
  -4  -6   9      153.28      169.51      8.75 o
  -3  -6   9       19.35       10.95      3.98 o
  -2  -6   9      129.84      149.03      7.99 o
  -1  -6   9      144.35      114.52      5.08 o
   0  -6   9      163.71      185.49      5.89 o
   1  -6   9        2.42        6.19      1.22 o
   2  -6   9      242.40      249.43     10.37 o
   3  -6   9      113.73      122.68      7.70 o
   4  -6   9        0.36        3.48      2.92 o
   5  -6   9       12.37       12.87      2.15 o
  -6  -5   9       18.54       21.73      2.13 o
  -5  -5   9        5.39        6.15      3.18 o
  -4  -5   9       88.06       95.66      6.20 o
  -3  -5   9       45.56       50.74      3.65 o
  -2  -5   9       46.82       63.98      4.20 o
  -1  -5   9       93.54       96.20      4.19 o
   0  -5   9       48.84       45.12      2.36 o
   1  -5   9        5.44        8.41      3.18 o
   2  -5   9      177.19      171.05      8.26 o
   3  -5   9      269.91      279.17     10.76 o
   4  -5   9       14.45        7.54      3.78 o
   5  -5   9       87.63      104.16      7.99 o
  -7  -4   9      186.21      195.76      9.96 o
  -6  -4   9      299.68      285.15     11.39 o
  -5  -4   9        5.87        7.33      2.79 o
  -4  -4   9      265.55      260.40      9.59 o
  -3  -4   9      754.91      776.47     15.86 o
  -2  -4   9       82.79       90.80      5.78 o
  -1  -4   9      286.75      294.04      6.67 o
   0  -4   9       95.93       89.00      3.95 o
   1  -4   9       44.02       46.20      2.43 o
   2  -4   9        0.79        2.03      2.58 o
   3  -4   9      154.32      152.14      7.72 o
   4  -4   9       38.93       47.24      3.64 o
   5  -4   9       35.77       35.84      2.36 o
   6  -4   9       50.73       64.65      4.47 o
  -7  -3   9       71.27       73.98      5.26 o
  -6  -3   9      196.28      190.58      9.34 o
  -5  -3   9        1.03        0.31      2.30 o
  -4  -3   9      138.20      131.82      6.97 o
  -3  -3   9      428.74      430.68     11.50 o
  -2  -3   9      200.38      205.48      7.61 o
  -1  -3   9      360.95      377.66      7.10 o
   0  -3   9      377.79      381.44      7.26 o
   1  -3   9        3.58        2.38      2.45 o
   2  -3   9       24.86       24.63      1.87 o
   3  -3   9       13.17        9.29      3.13 o
   4  -3   9       60.51       63.47      4.50 o
   5  -3   9       12.09       13.76      1.78 o
   6  -3   9        5.18        9.40      1.77 o
  -8  -2   9       95.65      107.20      8.47 o
  -7  -2   9       17.14       16.96      2.04 o
  -6  -2   9       53.42       57.12      4.23 o
  -5  -2   9      134.41      149.63      7.43 o
  -4  -2   9       98.74       85.67      5.66 o
  -3  -2   9        1.18        1.26      2.82 o
  -2  -2   9      466.74      415.57     10.42 o
  -1  -2   9      417.04      414.91      7.28 o
   0  -2   9      145.42      126.26      4.29 o
   1  -2   9      363.54      374.89     12.82 o
   2  -2   9      221.83      228.76      8.39 o
   3  -2   9       13.12       15.26      1.68 o
   4  -2   9      201.16      200.00      8.84 o
   5  -2   9      182.28      204.09      9.18 o
   6  -2   9        2.08        3.91      3.27 o
  -8  -1   9      144.66      167.47      9.33 o
  -7  -1   9      199.29      209.18      9.46 o
  -6  -1   9      131.81      141.97      7.36 o
  -5  -1   9      848.65      836.73     16.31 o
  -4  -1   9       93.41      115.77      6.02 o
  -3  -1   9        3.63       13.29      1.37 o
  -2  -1   9      254.41      261.27      7.97 o
  -1  -1   9      931.08      870.01     10.33 o
   0  -1   9       55.96       51.23      3.67 o
   1  -1   9      685.98      698.79      9.62 o
   2  -1   9       28.42       29.49      2.55 o
   3  -1   9        0.98        0.28      2.52 o
   4  -1   9      116.01      111.87      6.77 o
   5  -1   9      149.03      149.08      8.15 o
   6  -1   9        0.41        1.94      3.13 o
  -8   0   9       68.71       59.71      4.93 o
  -7   0   9      193.12      224.62      9.78 o
  -6   0   9       19.01        9.51      4.26 o
  -5   0   9      631.24      621.67     14.01 o
  -4   0   9      379.70      400.37     10.60 o
  -3   0   9        3.54        5.74      2.42 o
  -2   0   9      283.05      342.65      9.18 o
  -1   0   9      719.64      729.04      9.33 o
   0   0   9      281.34      261.63      5.84 o
   1   0   9      112.01      109.23      4.00 o
   2   0   9      164.42      149.28      7.14 o
   3   0   9       26.29       21.13      1.98 o
   4   0   9        4.49        7.32      1.42 o
   5   0   9        8.82       11.24      3.97 o
   6   0   9       23.11       23.75      2.29 o
  -8   1   9        9.94        3.13      4.11 o
  -7   1   9       57.85       65.80      4.76 o
  -6   1   9      198.92      202.47      8.71 o
  -5   1   9       22.39       20.24      1.72 o
  -4   1   9      464.42      440.60     11.17 o
  -3   1   9        3.37        7.03      2.65 o
  -2   1   9       26.29       25.82      1.82 o
  -1   1   9      152.07      167.76      4.74 o
   0   1   9      812.30      789.54     10.11 o
   1   1   9       13.58       16.77      1.04 o
   2   1   9      724.47      749.07     14.92 o
   3   1   9       53.48       44.65      3.62 o
   4   1   9        7.98        8.65      1.42 o
   5   1   9        8.07        9.01      3.08 o
   6   1   9       63.80       62.82      5.42 o
  -8   2   9        0.89        4.77      3.51 o
  -7   2   9      160.51      137.97      7.84 o
  -6   2   9      436.16      463.73     12.97 o
  -5   2   9       10.57        6.32      3.12 o
  -4   2   9      257.97      243.24      8.69 o
  -3   2   9      173.53      167.04      7.15 o
  -2   2   9      161.37      188.72      7.11 o
  -1   2   9       11.60        8.46      3.38 o
   0   2   9      302.42      312.90      6.71 o
   1   2   9      326.35      325.06     16.57 o
   2   2   9       23.61       26.73      2.40 o
   3   2   9      202.63      213.39      8.98 o
   4   2   9       23.93       17.27      1.75 o
   5   2   9        5.86        6.77      3.19 o
   6   2   9       11.23        8.78      4.29 o
  -8   3   9       20.46       20.72      2.08 o
  -7   3   9       64.82       52.88      4.60 o
  -6   3   9      148.59      138.95      7.69 o
  -5   3   9      147.42      152.34      7.83 o
  -4   3   9       51.63       58.45      4.04 o
  -3   3   9      483.44      445.87     11.88 o
  -2   3   9       49.32       48.75      3.42 o
  -1   3   9       11.01       12.81      2.94 o
   0   3   9        9.95       12.47      0.96 o
   1   3   9      611.45      609.71      9.66 o
   2   3   9       97.67       91.54      6.19 o
   3   3   9      213.30      239.47      9.88 o
   4   3   9       76.09       68.25      4.74 o
   5   3   9        7.61        5.16      3.79 o
  -8   4   9      106.43      115.52      8.30 o
  -7   4   9        3.50        3.04      4.09 o
  -6   4   9      129.08      112.01      7.45 o
  -5   4   9      505.15      521.66     13.94 o
  -4   4   9       28.23       25.97      2.25 o
  -3   4   9      565.32      592.49     14.04 o
  -2   4   9      418.80      372.82     11.06 o
  -1   4   9       16.58       20.35      1.19 o
   0   4   9       67.57       64.68      3.31 o
   1   4   9      249.71      240.14      6.62 o
   2   4   9      102.20      111.10      7.00 o
   3   4   9       19.26       21.63      2.04 o
   4   4   9       96.86      108.87      7.67 o
  -7   5   9       25.59       22.45      2.20 o
  -6   5   9       25.45       14.45      1.97 o
  -5   5   9       76.41       67.51      5.10 o
  -4   5   9       57.26       69.65      5.09 o
  -3   5   9       29.66       42.54      2.50 o
  -2   5   9      201.05      201.16      8.70 o
  -1   5   9        2.91        0.05      2.15 o
   0   5   9       21.35       18.26      1.24 o
   1   5   9        9.35        8.61      2.15 o
   2   5   9       63.76       69.95      4.89 o
   3   5   9        8.22       13.86      1.79 o
   4   5   9       29.67       33.83      3.01 o
  -6   6   9        0.31        2.42      3.11 o
  -5   6   9       26.34       18.32      1.91 o
  -4   6   9      129.48      144.36      8.24 o
  -3   6   9      126.93      130.86      7.98 o
  -2   6   9       17.01       27.65      2.18 o
  -1   6   9      148.92      131.82      6.90 o
   0   6   9       75.64       66.12      3.48 o
   1   6   9        3.55        3.61      3.06 o
   2   6   9       52.75       55.14      3.73 o
   3   6   9       80.68       80.06      6.18 o
  -5   7   9        7.77        5.01      3.68 o
  -4   7   9       65.85       64.21      4.99 o
  -3   7   9       85.19      110.89      7.96 o
  -2   7   9        0.51        1.92      3.38 o
  -1   7   9      106.27      111.79      5.42 o
   0   7   9       45.31       39.90      2.20 o
   1   7   9        0.09       -2.32      2.32 o
  -3  -7  10       66.47       61.74      4.46 o
  -2  -7  10        1.88        4.54      1.97 o
  -1  -7  10       13.23       18.19      4.50 o
   0  -7  10       65.94       58.69      3.42 o
   1  -7  10       21.51       22.89      1.48 o
   2  -7  10       36.45       27.03      2.39 o
  -5  -6  10       69.88       69.81      4.84 o
  -4  -6  10       11.24       11.46      1.90 o
  -3  -6  10      115.85      122.61      7.77 o
  -2  -6  10       58.44       57.49      4.37 o
  -1  -6  10        6.96        4.91      1.68 o
   0  -6  10       22.42       23.78      1.40 o
   1  -6  10       87.19       68.58      7.32 o
   2  -6  10       42.54       47.20      3.42 o
   3  -6  10        8.58       10.85      1.73 o
   4  -6  10       37.91       44.75      3.56 o
  -6  -5  10      102.69      119.07      7.84 o
  -5  -5  10      148.78      150.81      8.93 o
  -4  -5  10        0.68        2.86      2.94 o
  -3  -5  10      227.34      249.26     10.07 o
  -2  -5  10      123.11      112.65      7.07 o
  -1  -5  10        8.36        9.89      1.35 o
   0  -5  10       23.24       24.18      1.48 o
   1  -5  10       39.14       33.52      2.03 o
   2  -5  10       56.38       50.55      3.26 o
   3  -5  10        0.57       -1.49      2.92 o
   4  -5  10       60.54       65.86      5.30 o
  -6  -4  10       13.36       12.15      1.87 o
  -5  -4  10      129.09      123.97      7.74 o
  -4  -4  10      159.49      160.94      8.05 o
  -3  -4  10       45.58       40.62      2.89 o
  -2  -4  10      457.22      465.92     12.62 o
  -1  -4  10       62.95       56.80      2.79 o
   0  -4  10        5.25        3.97      1.65 o
   1  -4  10       40.23       41.06      2.30 o
   2  -4  10       85.97       72.44      5.44 o
   3  -4  10       36.76       38.37      3.09 o
   4  -4  10        8.22        4.80      3.40 o
   5  -4  10       36.08       37.32      3.46 o
  -7  -3  10       42.01       49.68      3.57 o
  -6  -3  10       11.07       13.94      1.86 o
  -5  -3  10       24.36       22.90      1.97 o
  -4  -3  10      127.30      123.81      6.95 o
  -3  -3  10       31.05       39.63      2.76 o
  -2  -3  10      127.48      125.84      6.48 o
  -1  -3  10      175.82      172.08      5.24 o
   0  -3  10        0.82        1.86      2.96 o
   1  -3  10       76.60       73.91      3.74 o
   2  -3  10       89.46       93.49      5.97 o
   3  -3  10       25.08       18.08      1.76 o
   4  -3  10        3.16       -0.70      2.96 o
   5  -3  10       55.22       48.88      3.73 o
  -7  -2  10      196.61      189.26      9.84 o
  -6  -2  10       78.27       81.05      6.31 o
  -5  -2  10       42.09       46.12      3.35 o
  -4  -2  10      153.53      150.47      7.29 o
  -3  -2  10      337.29      347.94     10.61 o
  -2  -2  10       51.59       51.63      3.60 o
  -1  -2  10      314.29      331.19      7.12 o
   0  -2  10      125.97      127.94      4.59 o
   1  -2  10       17.51       13.79      2.17 o
   2  -2  10        1.69        3.52      2.38 o
   3  -2  10       76.09       82.34      6.14 o
   4  -2  10       21.87       16.45      1.93 o
   5  -2  10       10.19        3.46      4.15 o
  -8  -1  10        0.98       -1.69      3.63 o
  -7  -1  10      200.63      203.26      9.71 o
  -6  -1  10      181.54      174.91      8.60 o
  -5  -1  10        5.86        1.85      3.20 o
  -4  -1  10      397.14      399.27     11.15 o
  -3  -1  10      389.86      396.39     11.21 o
  -2  -1  10        3.24        3.35      2.46 o
  -1  -1  10      261.10      266.44     11.93 o
   0  -1  10      273.84      283.74      6.55 o
   1  -1  10       44.09       41.16      3.94 o
   2  -1  10        3.31        6.34      2.80 o
   3  -1  10       71.38       83.78      6.12 o
   4  -1  10       50.14       39.90      2.89 o
   5  -1  10        7.37        5.72      4.23 o
  -8   0  10       17.12       14.98      2.08 o
  -7   0  10       15.59       17.65      1.89 o
  -6   0  10      282.20      273.37     10.23 o
  -5   0  10       67.20       69.60      4.64 o
  -4   0  10      241.11      226.85      8.68 o
  -3   0  10      171.72      180.18      7.47 o
  -2   0  10       52.84       54.54      3.67 o
  -1   0  10        1.10       -1.92      1.92 o
   0   0  10      517.39      566.52     14.39 o
   1   0  10      116.24      111.65      4.44 o
   2   0  10        5.94        7.23      2.57 o
   3   0  10       18.49       18.44      1.86 o
   4   0  10      110.94      110.69      7.23 o
   5   0  10       29.50       19.08      2.08 o
  -8   1  10       55.76       62.34      5.15 o
  -7   1  10        6.87        6.63      3.49 o
  -6   1  10      131.43      138.56      7.80 o
  -5   1  10      133.34      133.60      7.07 o
  -4   1  10       16.14       21.79      1.93 o
  -3   1  10        6.79        6.53      2.58 o
  -2   1  10       63.99       63.46      4.88 o
  -1   1  10       66.86       71.06      3.40 o
   0   1  10        6.03        5.82      2.00 o
   1   1  10       84.29       93.03      5.14 o
   2   1  10       19.47       17.80      1.65 o
   3   1  10       16.57       19.65      1.87 o
   4   1  10       72.28       79.29      6.31 o
   5   1  10       11.17        9.46      3.49 o
  -8   2  10      111.85      112.49      8.03 o
  -7   2  10       73.96       86.52      6.59 o
  -6   2  10       32.67       33.06      2.94 o
  -5   2  10      658.42      633.97     15.21 o
  -4   2  10      319.11      327.70     10.51 o
  -3   2  10      151.92      152.59      7.62 o
  -2   2  10      319.98      309.99      9.95 o
  -1   2  10      251.99      236.22      8.76 o
   0   2  10      167.90      181.12      5.56 o
   1   2  10      120.83      111.16      4.61 o
   2   2  10      173.99      172.03      7.96 o
   3   2  10       10.39        9.91      3.92 o
   4   2  10        0.63       -4.01      4.01 o
   5   2  10       22.30       27.23      2.34 o
  -7   3  10      130.66      136.59      8.62 o
  -6   3  10        3.03        6.71      3.02 o
  -5   3  10      322.40      309.61     10.84 o
  -4   3  10      168.26      156.17      7.57 o
  -3   3  10      136.39      131.22      7.29 o
  -2   3  10      329.30      341.24     10.69 o
  -1   3  10       45.93       37.43      2.25 o
   0   3  10        4.20        6.88      2.68 o
   1   3  10       43.60       34.36      2.87 o
   2   3  10       69.89       77.90      5.68 o
   3   3  10       43.83       44.95      3.38 o
   4   3  10        4.34        4.65      3.80 o
  -7   4  10      108.67      101.68      7.61 o
  -6   4  10       95.69       88.68      6.62 o
  -5   4  10        0.10        4.18      2.70 o
  -4   4  10      223.64      213.68      9.23 o
  -3   4  10      193.87      196.09      8.96 o
  -2   4  10        5.86       -3.44      3.44 o
  -1   4  10       54.34       68.91      5.33 o
   0   4  10       46.40       41.47      3.47 o
   1   4  10       24.29       21.65      1.44 o
   2   4  10       54.10       46.42      3.78 o
   3   4  10       67.59       69.24      5.25 o
   4   4  10        1.13        4.14      2.81 o
  -6   5  10       65.27       57.77      4.83 o
  -5   5  10        4.29        4.87      2.63 o
  -4   5  10      113.59      113.45      7.22 o
  -3   5  10      235.03      221.17      9.64 o
  -2   5  10        7.96       12.23      1.63 o
  -1   5  10       54.29       66.20      3.47 o
   0   5  10       60.67       57.92      3.23 o
   1   5  10       20.46       16.17      2.54 o
   2   5  10        5.07        5.03      3.81 o
   3   5  10       25.64       25.75      2.32 o
  -5   6  10       26.17       27.16      2.56 o
  -4   6  10       10.15        1.93      4.71 o
  -3   6  10      114.41      107.92      7.86 o
  -2   6  10       52.12       54.66      4.68 o
  -1   6  10        1.21        0.47      2.28 o
   0   6  10       29.40       41.71      2.28 o
   1   6  10       67.00       65.84      4.16 o
   2   6  10       33.79       33.65      2.39 o
  -3   7  10       22.79       14.88      2.08 o
  -2   7  10       74.58       77.38      5.36 o
  -1   7  10        0.95       -0.37      2.20 o
  -1  -7  11       86.15       79.40      4.07 o
   0  -7  11        7.78        7.96      3.41 o
  -4  -6  11       58.96       53.72      4.43 o
  -3  -6  11        0.25        2.04      3.14 o
  -2  -6  11       29.54       28.77      2.63 o
  -1  -6  11       51.28       54.85      3.07 o
   0  -6  11       43.90       40.12      2.25 o
   1  -6  11        0.71        1.60      2.43 o
   2  -6  11       62.66       58.49      4.18 o
  -5  -5  11        6.12       10.34      4.32 o
  -4  -5  11      126.86      128.73      8.10 o
  -3  -5  11       79.98       65.13      5.11 o
  -2  -5  11        0.40        0.00      2.63 o
  -1  -5  11       25.33       25.00      1.48 o
   0  -5  11       51.27       51.74      3.17 o
   1  -5  11        1.52        0.67      2.24 o
   2  -5  11       52.81       53.26      4.68 o
   3  -5  11       43.94       40.32      2.68 o
  -6  -4  11       64.91       58.39      5.41 o
  -5  -4  11       58.73       57.70      4.56 o
  -4  -4  11       89.28       89.22      6.54 o
  -3  -4  11      400.16      372.42     12.41 o
  -2  -4  11       85.84       74.82      5.96 o
  -1  -4  11       41.52       31.21      1.55 o
   0  -4  11      252.44      254.31      7.12 o
   1  -4  11       82.75       88.13      4.56 o
   2  -4  11        8.83        2.49      3.82 o
   3  -4  11       57.08       60.63      5.15 o
   4  -4  11        2.90       -1.21      3.35 o
  -6  -3  11       22.28       13.41      1.93 o
  -5  -3  11        6.58        8.01      3.64 o
  -4  -3  11        0.77        5.72      2.96 o
  -3  -3  11      139.43      144.42      8.00 o
  -2  -3  11       26.54       24.08      1.86 o
  -1  -3  11       35.40       28.72      2.11 o
   0  -3  11       24.59       20.22      1.29 o
   1  -3  11       55.92       64.79      3.07 o
   2  -3  11       22.60       19.05      1.89 o
   3  -3  11       19.90       24.54      2.85 o
   4  -3  11       23.33       24.36      2.13 o
  -7  -2  11        0.31       -2.08      3.42 o
  -6  -2  11       11.10        9.51      1.66 o
  -5  -2  11       97.10       95.33      6.64 o
  -4  -2  11      117.56      132.55      7.12 o
  -3  -2  11       25.58       30.33      2.01 o
  -2  -2  11      118.21      116.32      6.74 o
  -1  -2  11       41.26       38.79      2.55 o
   0  -2  11       23.23       26.97      1.39 o
   1  -2  11       90.20       91.68      4.32 o
   2  -2  11      178.04      181.48      8.43 o
   3  -2  11        6.23        5.72      3.35 o
   4  -2  11       65.33       65.50      4.45 o
   5  -2  11       59.40       59.67      4.58 o
  -7  -1  11       59.03       58.20      4.95 o
  -6  -1  11       29.70       31.27      2.09 o
  -5  -1  11      220.64      218.35      9.54 o
  -4  -1  11      160.76      164.05      8.01 o
  -3  -1  11        5.07        9.51      1.68 o
  -2  -1  11      376.78      388.31     11.16 o
  -1  -1  11      204.97      195.82      7.73 o
   0  -1  11       16.65       14.93      1.19 o
   1  -1  11       28.75       23.88      1.32 o
   2  -1  11       55.08       66.38      4.43 o
   3  -1  11       23.40       25.28      1.99 o
   4  -1  11       42.14       48.95      4.13 o
   5  -1  11       45.48       45.34      4.07 o
  -7   0  11       57.62       61.05      4.73 o
  -6   0  11        1.46       -3.84      3.84 o
  -5   0  11       40.53       40.85      2.92 o
  -4   0  11      140.96      121.53      7.36 o
  -3   0  11       98.15      107.79      6.50 o
  -2   0  11      162.07      150.39      7.07 o
  -1   0  11      341.56      329.32      7.31 o
   0   0  11       19.13       15.53      1.17 o
   1   0  11        0.22       -1.21      1.84 o
   2   0  11       78.50       76.85      4.92 o
   3   0  11       94.69       96.03      6.46 o
   4   0  11        0.68        0.00      3.48 o
   5   0  11       16.19       20.79      2.30 o
  -7   1  11       70.97       83.29      5.61 o
  -6   1  11       72.97       68.65      5.16 o
  -5   1  11       17.10       15.45      1.80 o
  -4   1  11      104.20      106.44      6.48 o
  -3   1  11       17.24       17.41      1.65 o
  -2   1  11        0.16        1.76      2.59 o
  -1   1  11       88.94       92.30      4.24 o
   0   1  11       52.07       48.03      2.77 o
   1   1  11       12.21       12.09      2.65 o
   2   1  11        6.05        1.00      3.10 o
   3   1  11       22.96       26.69      2.11 o
   4   1  11       35.42       33.39      2.37 o
  -7   2  11       33.35       36.87      2.61 o
  -6   2  11      176.42      157.86      8.63 o
  -5   2  11        4.77        4.47      3.49 o
  -4   2  11       74.04       71.94      4.69 o
  -3   2  11      112.23      118.77      6.81 o
  -2   2  11       79.39       64.84      4.50 o
  -1   2  11       13.64       17.58      1.20 o
   0   2  11       86.32       92.25      4.56 o
   1   2  11       16.79        4.36      2.97 o
   2   2  11       27.65       32.67      2.15 o
   3   2  11        5.25        4.37      1.67 o
   4   2  11       71.15       74.98      5.45 o
  -7   3  11        3.92        4.14      3.15 o
  -6   3  11      104.63      106.99      7.17 o
  -5   3  11      133.59      120.88      7.57 o
  -4   3  11        2.78        4.70      2.38 o
  -3   3  11      179.50      160.76      7.95 o
  -2   3  11      116.55      120.67      7.40 o
  -1   3  11        1.74        5.66      2.12 o
   0   3  11      113.29      133.39      7.16 o
   1   3  11       89.13       81.32      4.08 o
   2   3  11        1.43        5.49      3.03 o
   3   3  11        9.50        2.80      3.55 o
  -6   4  11       17.51       20.32      2.03 o
  -5   4  11      106.14       90.57      7.06 o
  -4   4  11       12.84       12.86      1.82 o
  -3   4  11       75.34       68.39      4.85 o
  -2   4  11      145.99      153.04      8.09 o
  -1   4  11       61.72       64.81      3.29 o
   0   4  11       19.88       20.72      1.35 o
   1   4  11      118.68      129.39      5.64 o
   2   4  11       12.11       -2.34      4.06 o
   3   4  11        1.28        1.70      3.71 o
  -5   5  11       62.83       70.74      5.15 o
  -4   5  11       26.98       22.19      1.99 o
  -3   5  11       10.90        6.49      3.73 o
  -2   5  11       29.24       20.20      1.94 o
  -1   5  11       16.58       14.91      2.31 o
   0   5  11        1.23        3.95      2.03 o
   1   5  11       29.97       41.35      2.41 o
   2   5  11       29.02       31.47      2.56 o
  -4   6  11       59.02       58.10      4.37 o
  -3   6  11        7.36        5.82      3.86 o
  -2   6  11       16.31        7.73      4.25 o
  -1   6  11       17.52       18.39      1.45 o
   0   6  11        9.92       11.28      3.04 o
  -2  -6  12      101.26       98.55      7.53 o
  -1  -6  12        9.59        9.12      2.44 o
   0  -6  12       55.78       50.88      4.03 o
  -4  -5  12       18.96       18.40      2.20 o
  -3  -5  12       31.71       29.30      2.29 o
  -2  -5  12      160.40      155.55      9.22 o
  -1  -5  12       54.91       53.39      2.84 o
   0  -5  12       17.26       10.98      3.09 o
   1  -5  12       85.01       94.59      4.57 o
   2  -5  12       10.73        8.20      2.01 o
  -5  -4  12        1.70        2.50      3.53 o
  -4  -4  12       43.63       37.66      2.94 o
  -3  -4  12        4.86       13.15      1.77 o
  -2  -4  12       65.00       63.71      4.95 o
  -1  -4  12      131.91      128.10      5.43 o
   0  -4  12       33.87       35.71      4.39 o
   1  -4  12       70.31       65.16      3.57 o
   2  -4  12      199.41      206.86     10.08 o
   3  -4  12        7.17        4.21      4.08 o
  -5  -3  12       13.90        8.69      4.18 o
  -4  -3  12       84.49       75.26      5.28 o
  -3  -3  12       26.56       30.32      2.48 o
  -2  -3  12        0.31       -1.04      3.12 o
  -1  -3  12       41.07       44.23      2.53 o
   0  -3  12       36.77       34.61      2.02 o
   1  -3  12        9.10       10.49      1.69 o
   2  -3  12       77.17       74.18      5.07 o
   3  -3  12       12.47       17.12      2.23 o
  -6  -2  12       48.83       45.73      3.53 o
  -5  -2  12        0.02        0.38      3.37 o
  -4  -2  12       80.92       71.51      5.16 o
  -3  -2  12      295.83      259.43     10.57 o
  -2  -2  12       39.14       42.93      3.48 o
  -1  -2  12       79.28       74.81      3.99 o
   0  -2  12      120.56      120.84      8.82 o
   1  -2  12       81.50       80.08      3.98 o
   2  -2  12        0.65       -3.83      3.83 o
   3  -2  12       84.79       91.82      6.06 o
   4  -2  12        8.49        3.34      4.26 o
  -6  -1  12       74.41       76.39      5.30 o
  -5  -1  12       53.16       51.20      3.85 o
  -4  -1  12       50.52       52.79      3.63 o
  -3  -1  12      403.73      381.92     12.58 o
  -2  -1  12       54.89       39.90      2.87 o
  -1  -1  12      101.99       92.18      9.92 o
   0  -1  12      264.68      263.35      7.22 o
   1  -1  12      116.94      117.86      5.91 o
   2  -1  12        6.76        8.30      3.52 o
   3  -1  12       94.32       77.91      5.75 o
   4  -1  12       38.85       44.79      2.95 o
  -6   0  12       59.45       69.82      5.01 o
  -5   0  12       35.30       35.06      2.38 o
  -4   0  12        0.53        7.87      2.88 o
  -3   0  12       19.32       19.70      2.23 o
  -2   0  12       63.93       58.73      4.40 o
  -1   0  12        0.58       -0.21      2.22 o
   0   0  12       81.05       75.29      4.14 o
   1   0  12       26.96       30.64      1.90 o
   2   0  12        2.76        4.35      3.20 o
   3   0  12        6.39        4.73      3.61 o
   4   0  12       74.76       73.55      5.67 o
  -6   1  12       16.38       15.08      2.02 o
  -5   1  12       87.77       96.54      6.97 o
  -4   1  12      116.75      101.89      7.14 o
  -3   1  12        8.78        6.46      3.24 o
  -2   1  12      149.44      143.67      8.09 o
  -1   1  12      120.43      111.38      4.84 o
   0   1  12        7.24        7.68      1.85 o
   1   1  12        8.59        5.57      2.71 o
   2   1  12       48.18       45.94      3.80 o
   3   1  12        3.49        2.01      3.53 o
  -6   2  12       12.25       17.86      2.07 o
  -5   2  12      108.33      102.53      7.17 o
  -4   2  12      215.52      218.87      9.39 o
  -3   2  12        0.12        0.70      2.75 o
  -2   2  12      268.12      254.89     10.53 o
  -1   2  12      363.08      368.22      8.51 o
   0   2  12        4.86        2.91      5.28 o
   1   2  12      108.02      100.82      5.06 o
   2   2  12       64.61       60.90      4.41 o
   3   2  12       16.92        8.35      4.26 o
  -6   3  12       38.49       50.85      3.89 o
  -5   3  12        5.43        3.13      3.22 o
  -4   3  12       76.73       82.07      5.55 o
  -3   3  12       24.02       26.66      2.13 o
  -2   3  12        8.94        9.27      3.30 o
  -1   3  12       99.38      103.28      4.87 o
   0   3  12       12.32       16.02      6.65 o
   1   3  12       35.86       35.19      2.35 o
   2   3  12       33.95       39.31      2.92 o
  -5   4  12        0.57        5.35      3.05 o
  -4   4  12       39.74       36.53      2.63 o
  -3   4  12       86.47       85.05      5.34 o
  -2   4  12       33.64       34.01      2.85 o
  -1   4  12       15.69       10.54      1.73 o
   0   4  12      103.73       98.94      4.73 o
   1   4  12       10.77        6.64      3.02 o
  -4   5  12       11.21        6.68      3.92 o
  -3   5  12       67.81       83.02      6.23 o
  -2   5  12       14.54       12.78      1.99 o
  -1   5  12        1.13        2.28      2.27 o
   0   5  12       25.74       21.52      1.57 o
  -1  -5  13       18.83       18.96      3.95 o
  -3  -4  13       30.67       20.96      2.18 o
  -2  -4  13       46.20       50.90      4.10 o
  -1  -4  13        0.86        0.20      2.24 o
   0  -4  13      121.02      129.10     13.06 o
   1  -4  13       51.78       48.35      2.67 o
  -4  -3  13        0.52        1.61      3.51 o
  -3  -3  13       78.91       56.92      4.10 o
  -2  -3  13       45.84       50.98      3.77 o
  -1  -3  13        0.54        1.34      2.32 o
   0  -3  13       20.70       19.81      1.45 o
   1  -3  13       47.67       56.81      3.33 o
   2  -3  13        2.59       -0.83      3.32 o
  -5  -2  13      108.97      124.51      8.31 o
  -4  -2  13       41.87       27.51      2.46 o
  -3  -2  13       26.33       25.98      2.22 o
  -2  -2  13       73.38       61.20      4.66 o
  -1  -2  13       60.50       64.09     11.72 o
   0  -2  13        0.09        5.85      1.94 o
   1  -2  13       80.57       74.99      5.15 o
   2  -2  13       37.55       37.87      2.93 o
  -5  -1  13       47.08       56.33      4.85 o
  -4  -1  13      104.25      105.40      6.80 o
  -3  -1  13       24.71       17.54      2.02 o
  -2  -1  13       70.44       48.46      3.81 o
  -1  -1  13      179.52      170.48      6.29 o
   0  -1  13       12.37       14.84      1.49 o
   1  -1  13       31.95       33.11      1.79 o
   2  -1  13       79.73       74.39      5.84 o
  -5   0  13        8.48        4.41      4.03 o
  -4   0  13      137.82      142.12      8.52 o
  -3   0  13       67.33       53.04      4.75 o
  -2   0  13       48.10       45.16      3.46 o
  -1   0  13      139.77      127.35      5.38 o
   0   0  13       52.66       55.66      3.92 o
   1   0  13        6.10        6.36      3.70 o
   2   0  13       82.55       82.54      5.63 o
  -5   1  13        0.03        1.61      3.37 o
  -4   1  13       63.10       62.52      5.13 o
  -3   1  13       82.34       89.91      5.97 o
  -2   1  13        0.28        3.30      3.05 o
  -1   1  13       58.45       50.83      2.52 o
   0   1  13       47.44       48.97      2.85 o
   1   1  13        0.10       -2.47      2.47 o
   2   1  13        6.45       10.28      3.92 o
  -5   2  13       50.78       58.67      3.68 o
  -4   2  13        0.91        3.91      3.40 o
  -3   2  13       96.95      108.68      7.64 o
  -2   2  13      123.75      101.66      7.95 o
  -1   2  13        3.95        0.88      3.05 o
   0   2  13      104.12       86.04      4.51 o
   1   2  13       57.46       59.02      3.58 o
  -4   3  13        2.59        6.08      4.27 o
  -3   3  13       41.92       40.24      3.71 o
  -2   3  13      129.14      137.81      8.50 o
  -1   3  13       16.93        9.37      2.80 o
   0   3  13       34.21       29.20      3.73 o
   1   3  13       48.71       41.98      2.38 o
  -3   4  13       10.67        6.83      1.93 o
  -2   4  13       57.63       58.74      4.92 o
  -1   4  13       47.38       45.86      2.35 o
  -2  -3  14        1.72        0.84      4.06 o
  -1  -3  14       16.04       13.63      1.55 o
  -3  -2  14      122.23      143.39      8.76 o
  -2  -2  14       11.14       10.25      3.78 o
  -1  -2  14       39.15       39.98      2.41 o
   0  -2  14       76.35       71.57      3.79 o
  -4  -1  14       15.04        8.79      3.47 o
  -3  -1  14       89.99       89.15      5.94 o
  -2  -1  14        9.73       13.62      1.88 o
  -1  -1  14       34.00       39.42      2.51 o
   0  -1  14       83.35       84.48      4.37 o
   1  -1  14       33.63       28.82      1.82 o
  -4   0  14        0.01        1.48      1.50 o
  -3   0  14        7.24        4.13      3.15 o
  -2   0  14       20.45       24.41      2.27 o
  -1   0  14        0.10        1.44      2.42 o
   0   0  14       10.17        6.16      3.25 o
  -4   1  14       13.39        7.97      3.73 o
  -3   1  14        0.10        4.60      3.37 o
  -2   1  14       78.19       80.42      5.54 o
  -1   1  14       73.48       76.69      4.07 o
   0   1  14        1.05        0.84      3.32 o
  -3   2  14        4.81        8.57      4.11 o
  -2   2  14       24.90       15.72      2.20 o
  -1   2  14       88.43       88.87      4.42 o
 
